# Supplementary material for: Studies on Silver Ions Releasing Processes and Mechanical Properties of Surface-Modified Titanium Alloy Implants
Source: Int J Mol Sci. 2018 Dec 9;19(12):3962. doi: 10.3390/ijms19123962 (PMC6321524; doi:10.3390/ijms19123962)
Supplement: Supplementary file 1 [file ijms-19-03962-s001.zip]

Archive with 4 entries (4 files):
- pp11a-2000-sch_shape-13b3.cif
- pp11a-2000-sch_shape-13b3.res
- pp11a-2000-sch_shape-13b3.rtf
- pp11a-2000-sch_shape-13b3-checkcif.pdf
