# Supplementary material for: Studies on Silver Ions Releasing Processes and Mechanical Properties of Surface-Modified Titanium Alloy Implants
Source: Int J Mol Sci. 2018 Dec 9;19(12):3962. doi: 10.3390/ijms19123962 (PMC6321524; doi:10.3390/ijms19123962)
Supplement: Supplementary file 1 [file ijms-19-03962-s001.zip › pp11a-2000-sch_shape-13b3.cif]

 
data_pp11a-2000-sch_shape

_audit_creation_method           SHELXL-2013
_chemical_name_systematic        ?
_chemical_name_common            ?
_chemical_formula_moiety         '5(Ag 1+), 3(O H2), 5(C3 F5 O2 1-)'
_chemical_formula_sum            'C15 H6 Ag5 F25 O13'
_chemical_melting_point          ?

_exptl_crystal_description       equant
_exptl_crystal_colour            colourless

_diffrn_ambient_temperature      293(2)
_chemical_formula_weight         1408.55

loop_
_atom_type_symbol
_atom_type_description
_atom_type_scat_dispersion_real
_atom_type_scat_dispersion_imag
_atom_type_scat_source
C C 0.0033 0.0016 'International Tables Vol C Tables 4.2.6.8 and 6.1.1.4'
H H 0.0000 0.0000 'International Tables Vol C Tables 4.2.6.8 and 6.1.1.4'
O O 0.0106 0.0060 'International Tables Vol C Tables 4.2.6.8 and 6.1.1.4'
F F 0.0171 0.0103 'International Tables Vol C Tables 4.2.6.8 and 6.1.1.4'
Ag Ag -0.8971 1.1015 'International Tables Vol C Tables 4.2.6.8 and 6.1.1.4'

_space_group_crystal_system      triclinic
_space_group_IT_number           2
_space_group_name_H-M_alt        'P -1'
_space_group_name_Hall           '-P 1'

_shelx_space_group_comment       
;
The symmetry employed for this shelxl refinement is uniquely defined
by the following loop, which should always be used as a source of
symmetry information in preference to the above space-group names.
They are only intended as comments.
;

loop_
_space_group_symop_operation_xyz
'x, y, z'
'-x, -y, -z'

_cell_length_a                   11.3277(5)
_cell_length_b                   13.0765(5)
_cell_length_c                   13.7547(5)
_cell_angle_alpha                116.746(4)
_cell_angle_beta                 100.869(3)
_cell_angle_gamma                99.819(3)
_cell_volume                     1709.36(13)
_cell_formula_units_Z            2
_cell_measurement_temperature    293(2)
_cell_measurement_reflns_used    21094
_cell_measurement_theta_min      2.163
_cell_measurement_theta_max      28.18
_exptl_crystal_density_meas      ?
_exptl_crystal_density_method    ?
_exptl_crystal_density_diffrn    2.737
_exptl_crystal_F_000             1320
_exptl_transmission_factor_min   ?
_exptl_transmission_factor_max   ?
_exptl_crystal_size_max          0.570
_exptl_crystal_size_mid          0.510
_exptl_crystal_size_min          0.380
_exptl_absorpt_coefficient_mu    3.005
_shelx_estimated_absorpt_T_min   0.279
_shelx_estimated_absorpt_T_max   0.395
_exptl_absorpt_correction_type   numerical
_exptl_absorpt_correction_T_min  0.279
_exptl_absorpt_correction_T_max  0.395
_exptl_absorpt_process_details   'CrysAlis CCD, Oxford 2001'

_exptl_special_details           
;
 ?
;
_diffrn_radiation_probe          x-ray
_diffrn_radiation_type           MoK\a
_diffrn_radiation_wavelength     0.71073
_diffrn_source                   'sealed X-ray tube'
_diffrn_measurement_device_type  'Oxford Sapphire CCD diffractometer'
_diffrn_measurement_method       ?
_diffrn_detector_area_resol_mean ?
_diffrn_reflns_number            18624
_diffrn_reflns_av_unetI/netI     0.0324
_diffrn_reflns_av_R_equivalents  0.0424
_diffrn_reflns_limit_h_min       -14
_diffrn_reflns_limit_h_max       14
_diffrn_reflns_limit_k_min       -16
_diffrn_reflns_limit_k_max       16
_diffrn_reflns_limit_l_min       -17
_diffrn_reflns_limit_l_max       17
_diffrn_reflns_theta_min         2.163
_diffrn_reflns_theta_max         26.371
_diffrn_reflns_theta_full        25.242
_diffrn_measured_fraction_theta_max 0.995
_diffrn_measured_fraction_theta_full 0.999
_diffrn_reflns_Laue_measured_fraction_max 0.995
_diffrn_reflns_Laue_measured_fraction_full 0.999
_diffrn_reflns_point_group_measured_fraction_max 0.995
_diffrn_reflns_point_group_measured_fraction_full 0.999
_reflns_number_total             6960
_reflns_number_gt                5339
_reflns_threshold_expression     'I > 2\s(I)'
_reflns_Friedel_coverage         0.000
_reflns_Friedel_fraction_max     .
_reflns_Friedel_fraction_full    .

_reflns_special_details          
;
 Reflections were merged by SHELXL according to the crystal
 class for the calculation of statistics and refinement.
 
 _reflns_Friedel_fraction is defined as the number of unique
 Friedel pairs measured divided by the number that would be
 possible theoretically, ignoring centric projections and
 systematic absences.
;

_computing_data_collection       'CrysAlis CCD'
_computing_cell_refinement       ?
_computing_data_reduction        'CrysAlis RED 171'
_computing_structure_solution    'SHELXS-97 (Sheldrick, 1990)'
_computing_structure_refinement  'SHELXL-2013 (Sheldrick, 2013)'
_computing_molecular_graphics    ?
_computing_publication_material  ciftab

_refine_special_details          
;
 ?
;
_refine_ls_structure_factor_coef Fsqd
_refine_ls_matrix_type           full
_refine_ls_weighting_scheme      calc
_refine_ls_weighting_details     
'w=1/[\s^2^(Fo^2^)+(0.0909P)^2^+1.2984P] where P=(Fo^2^+2Fc^2^)/3'
_atom_sites_solution_primary     ?
_atom_sites_solution_secondary   ?
_atom_sites_solution_hydrogens   .
_refine_ls_hydrogen_treatment    undef
_refine_ls_extinction_method     none
_refine_ls_extinction_coef       .
_refine_ls_number_reflns         6960
_refine_ls_number_parameters     592
_refine_ls_number_restraints     20
_refine_ls_R_factor_all          0.0627
_refine_ls_R_factor_gt           0.0474
_refine_ls_wR_factor_ref         0.1439
_refine_ls_wR_factor_gt          0.1339
_refine_ls_goodness_of_fit_ref   1.043
_refine_ls_restrained_S_all      1.044
_refine_ls_shift/su_max          0.002
_refine_ls_shift/su_mean         0.000

loop_
_atom_site_label
_atom_site_type_symbol
_atom_site_fract_x
_atom_site_fract_y
_atom_site_fract_z
_atom_site_U_iso_or_equiv
_atom_site_adp_type
_atom_site_occupancy
_atom_site_site_symmetry_order
_atom_site_calc_flag
_atom_site_refinement_flags_posn
_atom_site_refinement_flags_adp
_atom_site_refinement_flags_occupancy
_atom_site_disorder_assembly
_atom_site_disorder_group
Ag1 Ag 0.0000 0.0000 0.0000 0.1128(5) Uani 1 2 d S . P . .
Ag2 Ag 0.03727(5) -0.33731(4) -0.49717(4) 0.05494(15) Uani 1 1 d . . . . .
Ag3 Ag 0.00953(5) -0.04597(4) -0.42173(4) 0.06117(16) Uani 1 1 d . . . . .
Ag4 Ag -0.08716(5) -0.18883(4) -0.24817(4) 0.06069(16) Uani 1 1 d . . . . .
Ag5 Ag -0.19314(5) -0.50291(5) -0.46540(5) 0.06890(18) Uani 1 1 d . . . . .
Ag6 Ag -0.49354(19) -0.5423(2) -0.5230(2) 0.1288(8) Uani 0.5 1 d . . P A -1
O7 O 0.0958(4) -0.0570(3) -0.2429(3) 0.0517(9) Uani 1 1 d . . . . .
O8 O -0.1476(6) 0.0077(6) -0.1853(6) 0.0961(19) Uani 1 1 d . . . . .
O9 O -0.3550(6) -0.4834(5) -0.3474(5) 0.098(2) Uani 1 1 d . . . . .
O11 O -0.2186(5) -0.2573(4) -0.1657(4) 0.0643(12) Uani 1 1 d . . . . .
O12 O -0.1493(6) -0.1117(5) 0.0143(4) 0.0858(17) Uani 1 1 d . . . . .
C13 C -0.2173(7) -0.2086(6) -0.0662(6) 0.0672(19) Uani 1 1 d . . . . .
C14 C -0.3159(10) -0.2773(8) -0.0354(7) 0.095(3) Uani 1 1 d . . . . .
F15 F -0.4240(5) -0.3484(6) -0.1294(5) 0.117(2) Uani 1 1 d . . . . .
F16 F -0.3641(9) -0.2023(6) 0.0417(7) 0.166(4) Uani 1 1 d . . . . .
C17 C -0.2681(16) -0.3541(15) 0.0018(15) 0.137(5) Uani 1 1 d . . . . .
F18 F -0.3649(10) -0.4078(8) 0.0268(8) 0.192(4) Uani 1 1 d . . . . .
F19 F -0.2351(11) -0.4265(9) -0.0762(10) 0.179(4) Uani 1 1 d . . . . .
F20 F -0.1817(9) -0.2846(11) 0.0964(8) 0.205(5) Uani 1 1 d . . . . .
O21 O -0.3453(4) -0.6741(5) -0.5852(5) 0.0778(14) Uani 1 1 d . . . . .
O22 O 0.2135(5) -0.2206(4) -0.3525(4) 0.0665(12) Uani 1 1 d . . . . .
C23 C 0.3202(7) -0.2341(6) -0.3547(6) 0.0665(17) Uani 1 1 d D . . . .
C24 C 0.4320(14) -0.1203(12) -0.2964(14) 0.105(9) Uani 0.5 1 d D . P B 1
F25 F 0.539(3) -0.129(4) -0.325(3) 0.32(4) Uani 0.5 1 d D . P B 1
F26 F 0.416(3) -0.030(2) -0.317(3) 0.192(19) Uani 0.5 1 d D . P B 1
C27 C 0.4871(17) -0.0736(17) -0.1687(16) 0.17(2) Uani 0.5 1 d D . P B 1
F28 F 0.3809(17) -0.0638(17) -0.1388(13) 0.110(5) Uani 0.5 1 d D . P B 1
F29 F 0.514(3) -0.172(2) -0.174(3) 0.153(11) Uani 0.5 1 d D . P B 1
F30 F 0.5891(14) 0.0187(17) -0.1243(14) 0.146(7) Uani 0.5 1 d D . P B 1
C64 C 0.4256(17) -0.1345(18) -0.2460(16) 0.098(7) Uani 0.5 1 d D . P B 2
F65 F 0.410(3) -0.061(4) -0.147(3) 0.33(3) Uani 0.5 1 d D . P B 2
F66 F 0.533(2) -0.165(2) -0.229(3) 0.209(17) Uani 0.5 1 d D . P B 2
C67 C 0.470(2) -0.037(3) -0.272(2) 0.142(15) Uani 0.5 1 d D . P B 2
F68 F 0.512(3) -0.096(4) -0.359(3) 0.203(16) Uani 0.5 1 d D . P B 2
F69 F 0.373(2) 0.004(2) -0.284(3) 0.191(15) Uani 0.5 1 d D . P B 2
F70 F 0.5651(19) 0.0515(16) -0.1823(16) 0.175(9) Uani 0.5 1 d D . P B 2
O31 O 0.0974(4) -0.5017(4) -0.3485(4) 0.0660(12) Uani 1 1 d . . . . .
O32 O -0.0235(4) -0.3806(4) -0.3131(4) 0.0634(11) Uani 1 1 d . . . . .
C33 C 0.0696(6) -0.4122(5) -0.2897(5) 0.0526(14) Uani 1 1 d . . . . .
C34 C 0.1666(8) -0.3267(7) -0.1701(7) 0.078(2) Uani 1 1 d . . . . .
F35 F 0.2915(5) -0.3252(6) -0.1777(5) 0.114(2) Uani 1 1 d . . . . .
F36 F 0.1618(5) -0.2142(4) -0.1316(4) 0.0989(16) Uani 1 1 d . . . . .
C37 C 0.1633(15) -0.3611(11) -0.0858(9) 0.128(5) Uani 1 1 d . . . . .
F38 F 0.1762(10) -0.4654(7) -0.1143(6) 0.162(3) Uani 1 1 d . . . . .
F39 F 0.2502(7) -0.2843(7) 0.0134(5) 0.149(3) Uani 1 1 d . . . . .
F40 F 0.0449(7) -0.3580(10) -0.0749(6) 0.169(4) Uani 1 1 d . . . . .
O41 O 0.0811(5) -0.1710(4) -0.5524(4) 0.0661(12) Uani 1 1 d . . . . .
O42 O -0.0655(5) 0.1014(4) -0.3262(4) 0.0618(11) Uani 1 1 d . . . . .
C43 C -0.0903(6) 0.1707(5) -0.3601(5) 0.0538(14) Uani 1 1 d . . . . .
C44 C -0.1434(8) 0.2672(7) -0.2819(7) 0.0714(19) Uani 1 1 d D . . . .
F45 F -0.1150(8) 0.3676(5) -0.2915(7) 0.143(3) Uani 1 1 d . . . . .
F46 F -0.0927(6) 0.3041(6) -0.1719(4) 0.116(2) Uani 1 1 d . . . . .
C47 C -0.2806(9) 0.2258(11) -0.3098(9) 0.096(3) Uani 1 1 d D . . . .
F48 F -0.3237(7) 0.3119(7) -0.2426(6) 0.132(2) Uani 1 1 d . . . . .
F49 F -0.3104(7) 0.1362(7) -0.2951(10) 0.178(4) Uani 1 1 d . . . . .
F50 F -0.3322(8) 0.1917(12) -0.4136(7) 0.220(6) Uani 1 1 d . . . . .
O51 O -0.1376(4) -0.2401(4) -0.4535(4) 0.0561(10) Uani 1 1 d . . . . .
O52 O -0.3088(5) -0.3850(6) -0.5082(7) 0.101(2) Uani 1 1 d . . . . .
C53 C -0.2497(6) -0.2970(6) -0.5057(6) 0.0553(14) Uani 1 1 d . . . . .
C54 C -0.3278(7) -0.2451(8) -0.5651(8) 0.085(2) Uani 1 1 d . . . . .
F55 F -0.2856(7) -0.1225(5) -0.5099(7) 0.142(3) Uani 1 1 d . . . . .
F56 F -0.4503(5) -0.2700(6) -0.5665(5) 0.1072(17) Uani 1 1 d . . . . .
C57 C -0.3279(12) -0.2844(16) -0.6812(12) 0.134(5) Uani 1 1 d . . . . .
F58 F -0.3814(11) -0.4034(9) -0.7372(8) 0.198(5) Uani 1 1 d . . . . .
F59 F -0.2150(6) -0.2731(11) -0.6888(7) 0.177(4) Uani 1 1 d . . . . .
F60 F -0.3934(7) -0.2345(9) -0.7286(7) 0.162(3) Uani 1 1 d . . . . .

loop_
_atom_site_aniso_label
_atom_site_aniso_U_11
_atom_site_aniso_U_22
_atom_site_aniso_U_33
_atom_site_aniso_U_23
_atom_site_aniso_U_13
_atom_site_aniso_U_12
Ag1 0.1449(9) 0.0720(6) 0.0535(5) -0.0003(4) 0.0403(5) -0.0480(6)
Ag2 0.0594(3) 0.0476(3) 0.0519(3) 0.0210(2) 0.0120(2) 0.0177(2)
Ag3 0.0865(4) 0.0531(3) 0.0608(3) 0.0341(2) 0.0346(3) 0.0297(3)
Ag4 0.0775(3) 0.0487(3) 0.0517(3) 0.0226(2) 0.0248(2) 0.0095(2)
Ag5 0.0606(3) 0.0499(3) 0.0814(4) 0.0234(3) 0.0116(3) 0.0194(2)
Ag6 0.0480(7) 0.168(3) 0.152(2) 0.069(2) 0.0281(9) 0.0214(13)
O7 0.061(2) 0.042(2) 0.045(2) 0.0178(18) 0.0148(18) 0.0128(18)
O8 0.116(5) 0.111(5) 0.124(5) 0.086(4) 0.070(4) 0.060(4)
O9 0.121(5) 0.068(3) 0.076(4) 0.019(3) 0.042(3) -0.006(3)
O11 0.079(3) 0.047(2) 0.049(2) 0.014(2) 0.024(2) -0.002(2)
O12 0.113(4) 0.061(3) 0.047(3) 0.012(2) 0.028(3) -0.019(3)
C13 0.084(5) 0.046(3) 0.051(4) 0.013(3) 0.029(3) -0.007(3)
C14 0.130(8) 0.062(5) 0.058(4) 0.012(4) 0.040(5) -0.017(5)
F15 0.091(3) 0.134(5) 0.109(4) 0.065(4) 0.022(3) -0.013(3)
F16 0.217(8) 0.107(5) 0.181(7) 0.048(5) 0.153(7) 0.029(5)
C17 0.155(12) 0.122(11) 0.141(13) 0.086(10) 0.039(11) 0.003(10)
F18 0.258(10) 0.151(7) 0.182(8) 0.111(6) 0.094(7) -0.018(7)
F19 0.261(12) 0.133(7) 0.231(11) 0.125(8) 0.140(10) 0.090(8)
F20 0.172(7) 0.256(11) 0.164(8) 0.157(9) -0.034(7) -0.049(8)
O21 0.055(3) 0.065(3) 0.084(4) 0.016(3) 0.015(2) 0.016(2)
O22 0.073(3) 0.054(3) 0.049(2) 0.010(2) 0.010(2) 0.017(2)
C23 0.058(4) 0.051(4) 0.058(4) 0.010(3) 0.008(3) 0.001(3)
C24 0.091(14) 0.086(15) 0.055(12) -0.011(11) 0.023(11) -0.035(11)
F25 0.23(3) 0.35(6) 0.10(2) -0.03(3) 0.09(2) -0.18(4)
F26 0.17(2) 0.111(16) 0.23(3) 0.13(2) -0.08(2) -0.077(15)
C27 0.090(18) 0.16(3) 0.086(17) -0.055(19) 0.035(15) -0.059(19)
F28 0.090(11) 0.123(11) 0.083(8) 0.038(9) 0.028(7) -0.012(8)
F29 0.139(16) 0.135(15) 0.18(2) 0.112(17) -0.021(14) 0.020(11)
F30 0.088(8) 0.143(15) 0.102(11) 0.023(9) -0.013(7) -0.058(8)
C64 0.077(13) 0.092(15) 0.061(13) -0.005(13) 0.019(11) 0.003(11)
F65 0.139(19) 0.32(4) 0.23(3) -0.05(3) 0.10(2) -0.12(2)
F66 0.100(16) 0.17(2) 0.25(4) 0.10(2) -0.09(2) -0.016(14)
C67 0.095(19) 0.14(3) 0.087(18) 0.000(17) 0.028(16) -0.053(19)
F68 0.20(3) 0.20(2) 0.100(19) 0.010(15) 0.085(17) -0.071(18)
F69 0.18(2) 0.103(13) 0.33(4) 0.114(17) 0.13(2) 0.065(14)
F70 0.165(17) 0.103(11) 0.137(15) 0.007(11) 0.034(13) -0.075(11)
O31 0.062(3) 0.051(3) 0.069(3) 0.022(2) 0.006(2) 0.014(2)
O32 0.058(3) 0.046(2) 0.065(3) 0.015(2) 0.010(2) 0.010(2)
C33 0.063(4) 0.041(3) 0.044(3) 0.020(3) 0.007(3) 0.002(3)
C34 0.091(6) 0.058(4) 0.058(4) 0.022(4) -0.005(4) 0.009(4)
F35 0.067(3) 0.136(5) 0.091(4) 0.040(4) 0.006(3) -0.011(3)
F36 0.131(4) 0.049(2) 0.073(3) 0.017(2) -0.006(3) 0.006(2)
C37 0.190(13) 0.087(7) 0.065(6) 0.038(6) -0.016(7) 0.003(8)
F38 0.248(9) 0.115(5) 0.112(5) 0.078(5) -0.004(5) 0.033(6)
F39 0.168(6) 0.153(6) 0.064(3) 0.047(4) -0.028(4) -0.010(5)
F40 0.112(5) 0.255(11) 0.104(5) 0.067(6) 0.049(4) 0.015(6)
O41 0.096(3) 0.058(3) 0.069(3) 0.038(2) 0.045(3) 0.039(3)
O42 0.086(3) 0.058(2) 0.060(3) 0.036(2) 0.034(2) 0.032(2)
C43 0.063(4) 0.047(3) 0.057(4) 0.028(3) 0.024(3) 0.017(3)
C44 0.092(5) 0.071(4) 0.072(5) 0.044(4) 0.040(4) 0.029(4)
F45 0.233(8) 0.068(3) 0.193(7) 0.073(4) 0.156(6) 0.068(4)
F46 0.120(4) 0.137(5) 0.060(3) 0.017(3) 0.024(3) 0.056(4)
C47 0.087(6) 0.120(8) 0.102(7) 0.060(7) 0.038(6) 0.053(6)
F48 0.140(5) 0.151(6) 0.151(6) 0.075(5) 0.094(5) 0.098(5)
F49 0.108(5) 0.114(5) 0.321(13) 0.096(7) 0.119(7) 0.033(4)
F50 0.146(7) 0.359(16) 0.097(5) 0.048(7) 0.009(5) 0.157(9)
O51 0.052(2) 0.056(2) 0.058(2) 0.028(2) 0.0127(19) 0.016(2)
O52 0.060(3) 0.104(4) 0.185(7) 0.111(5) 0.033(4) 0.028(3)
C53 0.051(3) 0.053(3) 0.069(4) 0.037(3) 0.017(3) 0.015(3)
C54 0.062(4) 0.089(6) 0.102(6) 0.057(5) 0.007(4) 0.007(4)
F55 0.138(5) 0.068(3) 0.179(7) 0.052(4) -0.015(5) 0.033(3)
F56 0.067(3) 0.148(5) 0.135(5) 0.083(4) 0.039(3) 0.051(3)
C57 0.098(8) 0.203(15) 0.122(10) 0.116(11) 0.017(7) 0.013(9)
F58 0.213(10) 0.137(7) 0.117(6) -0.007(5) 0.030(6) -0.024(7)
F59 0.092(4) 0.331(13) 0.128(6) 0.137(7) 0.047(4) 0.032(6)
F60 0.158(6) 0.220(9) 0.151(6) 0.147(7) 0.001(5) 0.044(6)

_geom_special_details            
;
 All esds (except the esd in the dihedral angle between two l.s. planes)
 are estimated using the full covariance matrix.  The cell esds are taken
 into account individually in the estimation of esds in distances, angles
 and torsion angles; correlations between esds in cell parameters are only
 used when they are defined by crystal symmetry.  An approximate (isotropic)
 treatment of cell esds is used for estimating esds involving l.s. planes.
;

loop_
_geom_bond_atom_site_label_1
_geom_bond_atom_site_label_2
_geom_bond_distance
_geom_bond_site_symmetry_2
_geom_bond_publ_flag
Ag1 O12 2.138(5) . ?
Ag1 O12 2.138(5) 2 ?
Ag1 Ag4 3.0058(5) 2 ?
Ag1 Ag4 3.0058(5) . ?
Ag2 O31 2.219(5) 2_544 ?
Ag2 O22 2.237(5) . ?
Ag2 O51 2.553(4) . ?
Ag2 Ag5 2.8950(7) 2_544 ?
Ag2 Ag5 3.3236(8) . ?
Ag3 O42 2.205(4) . ?
Ag3 O41 2.218(4) . ?
Ag3 O7 2.547(4) . ?
Ag3 O51 2.588(4) . ?
Ag3 Ag3 2.8932(9) 2_554 ?
Ag4 O11 2.324(4) . ?
Ag4 O7 2.426(4) . ?
Ag4 O51 2.511(4) . ?
Ag4 O32 2.540(5) . ?
Ag4 O8 2.577(6) . ?
Ag5 O21 2.234(5) . ?
Ag5 O32 2.249(4) . ?
Ag5 O52 2.379(5) . ?
Ag5 Ag2 2.8951(7) 2_544 ?
Ag5 Ag6 3.239(2) . ?
Ag6 O9 2.318(7) . ?
Ag6 O9 2.412(8) 2_444 ?
Ag6 O52 2.472(6) 2_444 ?
Ag6 O52 2.579(6) . ?
Ag6 O21 2.593(5) . ?
O11 C13 1.218(8) . ?
O12 C13 1.228(8) . ?
C13 C14 1.554(10) . ?
C14 F16 1.360(11) . ?
C14 F15 1.403(11) . ?
C14 C17 1.451(18) . ?
C17 F19 1.243(17) . ?
C17 F20 1.276(17) . ?
C17 F18 1.382(15) . ?
O21 C23 1.232(9) 2_544 ?
O22 C23 1.256(8) . ?
C23 O21 1.232(9) 2_544 ?
C23 C24 1.537(5) . ?
C23 C64 1.549(15) . ?
C24 F25 1.357(10) . ?
C24 F26 1.357(10) . ?
C24 C27 1.529(17) . ?
C27 F30 1.326(16) . ?
C27 F28 1.350(17) . ?
C27 F29 1.343(19) . ?
C64 F66 1.359(18) . ?
C64 F65 1.332(19) . ?
C64 C67 1.506(19) . ?
C67 F70 1.34(3) . ?
C67 F69 1.322(19) . ?
C67 F68 1.332(18) . ?
O31 C33 1.221(8) . ?
O31 Ag2 2.219(5) 2_544 ?
O32 C33 1.236(8) . ?
C33 C34 1.551(9) . ?
C34 F36 1.336(9) . ?
C34 C37 1.425(14) . ?
C34 F35 1.435(10) . ?
C37 F38 1.281(14) . ?
C37 F39 1.327(12) . ?
C37 F40 1.383(17) . ?
O41 C43 1.230(7) 2_554 ?
O42 C43 1.239(7) . ?
C43 O41 1.230(7) 2_554 ?
C43 C44 1.547(10) . ?
C44 F46 1.331(9) . ?
C44 F45 1.368(9) . ?
C44 C47 1.469(11) . ?
C47 F50 1.266(12) . ?
C47 F49 1.278(13) . ?
C47 F48 1.335(12) . ?
O51 C53 1.239(7) . ?
O52 C53 1.211(8) . ?
C53 C54 1.529(10) . ?
C54 F55 1.372(11) . ?
C54 F56 1.366(10) . ?
C54 C57 1.441(16) . ?
C57 F59 1.291(14) . ?
C57 F60 1.329(14) . ?
C57 F58 1.343(18) . ?

loop_
_geom_angle_atom_site_label_1
_geom_angle_atom_site_label_2
_geom_angle_atom_site_label_3
_geom_angle
_geom_angle_site_symmetry_1
_geom_angle_site_symmetry_3
_geom_angle_publ_flag
O12 Ag1 O12 180.0 . 2 ?
O12 Ag1 Ag4 95.09(12) . 2 ?
O12 Ag1 Ag4 84.91(12) 2 2 ?
O12 Ag1 Ag4 84.91(12) . . ?
O12 Ag1 Ag4 95.09(12) 2 . ?
Ag4 Ag1 Ag4 180.0 2 . ?
O31 Ag2 O22 159.63(18) 2_544 . ?
O31 Ag2 O51 91.49(16) 2_544 . ?
O22 Ag2 O51 108.03(16) . . ?
O31 Ag2 Ag5 81.38(12) 2_544 2_544 ?
O22 Ag2 Ag5 78.26(13) . 2_544 ?
O51 Ag2 Ag5 163.39(10) . 2_544 ?
O31 Ag2 Ag5 61.33(14) 2_544 . ?
O22 Ag2 Ag5 120.51(13) . . ?
O51 Ag2 Ag5 67.06(10) . . ?
Ag5 Ag2 Ag5 96.42(2) 2_544 . ?
O42 Ag3 O41 162.69(16) . . ?
O42 Ag3 O7 91.16(14) . . ?
O41 Ag3 O7 104.90(15) . . ?
O42 Ag3 O51 106.76(16) . . ?
O41 Ag3 O51 84.01(16) . . ?
O7 Ag3 O51 75.23(13) . . ?
O42 Ag3 Ag3 82.99(11) . 2_554 ?
O41 Ag3 Ag3 79.70(11) . 2_554 ?
O7 Ag3 Ag3 158.57(10) . 2_554 ?
O51 Ag3 Ag3 126.20(10) . 2_554 ?
O11 Ag4 O7 153.99(15) . . ?
O11 Ag4 O51 126.55(15) . . ?
O7 Ag4 O51 78.78(14) . . ?
O11 Ag4 O32 88.59(16) . . ?
O7 Ag4 O32 100.33(14) . . ?
O51 Ag4 O32 85.85(15) . . ?
O11 Ag4 O8 93.10(17) . . ?
O7 Ag4 O8 78.17(17) . . ?
O51 Ag4 O8 93.07(17) . . ?
O32 Ag4 O8 178.31(16) . . ?
O11 Ag4 Ag1 74.81(10) . . ?
O7 Ag4 Ag1 79.64(9) . . ?
O51 Ag4 Ag1 148.61(10) . . ?
O32 Ag4 Ag1 120.40(11) . . ?
O8 Ag4 Ag1 60.22(15) . . ?
O21 Ag5 O32 155.4(2) . . ?
O21 Ag5 O52 93.4(2) . . ?
O32 Ag5 O52 108.9(2) . . ?
O21 Ag5 Ag2 82.41(13) . 2_544 ?
O32 Ag5 Ag2 81.11(12) . 2_544 ?
O52 Ag5 Ag2 156.0(2) . 2_544 ?
O21 Ag5 Ag6 52.75(13) . . ?
O32 Ag5 Ag6 136.00(13) . . ?
O52 Ag5 Ag6 51.94(14) . . ?
Ag2 Ag5 Ag6 133.99(5) 2_544 . ?
O21 Ag5 Ag2 134.02(15) . . ?
O32 Ag5 Ag2 61.71(13) . . ?
O52 Ag5 Ag2 82.47(13) . . ?
Ag2 Ag5 Ag2 83.578(19) 2_544 . ?
Ag6 Ag5 Ag2 133.31(6) . . ?
O9 Ag6 O9 154.41(13) . 2_444 ?
O9 Ag6 O52 98.8(3) . 2_444 ?
O9 Ag6 O52 78.7(2) 2_444 2_444 ?
O9 Ag6 O52 78.3(2) . . ?
O9 Ag6 O52 93.6(2) 2_444 . ?
O52 Ag6 O52 156.09(11) 2_444 . ?
O9 Ag6 O21 79.1(2) . . ?
O9 Ag6 O21 124.0(2) 2_444 . ?
O52 Ag6 O21 122.1(2) 2_444 . ?
O52 Ag6 O21 81.03(19) . . ?
O9 Ag6 Ag5 53.70(16) . . ?
O9 Ag6 Ag5 134.01(17) 2_444 . ?
O52 Ag6 Ag5 147.11(18) 2_444 . ?
O52 Ag6 Ag5 46.58(12) . . ?
O21 Ag6 Ag5 43.30(11) . . ?
Ag4 O7 Ag3 100.80(14) . . ?
C13 O11 Ag4 127.7(4) . . ?
C13 O12 Ag1 123.2(4) . . ?
O11 C13 O12 129.3(6) . . ?
O11 C13 C14 116.1(6) . . ?
O12 C13 C14 114.6(6) . . ?
F16 C14 F15 101.2(9) . . ?
F16 C14 C17 111.5(10) . . ?
F15 C14 C17 108.2(9) . . ?
F16 C14 C13 111.9(7) . . ?
F15 C14 C13 110.7(6) . . ?
C17 C14 C13 112.7(10) . . ?
F19 C17 F20 115.8(18) . . ?
F19 C17 F18 113.5(13) . . ?
F20 C17 F18 106.5(13) . . ?
F19 C17 C14 108.1(12) . . ?
F20 C17 C14 106.2(13) . . ?
F18 C17 C14 106.0(13) . . ?
C23 O21 Ag5 120.8(4) 2_544 . ?
C23 O21 Ag6 154.6(5) 2_544 . ?
Ag5 O21 Ag6 83.95(17) . . ?
C23 O22 Ag2 123.9(4) . . ?
O21 C23 O22 127.7(6) 2_544 . ?
O21 C23 C24 113.7(9) 2_544 . ?
O22 C23 C24 117.2(10) . . ?
O21 C23 C64 117.5(10) 2_544 . ?
O22 C23 C64 112.3(9) . . ?
F25 C24 F26 97(3) . . ?
F25 C24 C27 98(2) . . ?
F26 C24 C27 111.3(17) . . ?
F25 C24 C23 118(2) . . ?
F26 C24 C23 117.1(13) . . ?
C27 C24 C23 112.7(11) . . ?
F30 C27 F28 122.9(19) . . ?
F30 C27 F29 112(2) . . ?
F28 C27 F29 110(2) . . ?
F30 C27 C24 110.3(16) . . ?
F28 C27 C24 98.3(15) . . ?
F29 C27 C24 99.0(17) . . ?
F66 C64 F65 111(3) . . ?
F66 C64 C67 100(2) . . ?
F65 C64 C67 95(3) . . ?
F66 C64 C23 113.2(15) . . ?
F65 C64 C23 126.3(19) . . ?
C67 C64 C23 106.2(17) . . ?
F70 C67 F69 109(2) . . ?
F70 C67 F68 111(2) . . ?
F69 C67 F68 122(3) . . ?
F70 C67 C64 109.6(19) . . ?
F69 C67 C64 105(2) . . ?
F68 C67 C64 100(3) . . ?
C33 O31 Ag2 124.1(4) . 2_544 ?
C33 O32 Ag5 123.0(4) . . ?
C33 O32 Ag4 138.3(4) . . ?
Ag5 O32 Ag4 98.30(17) . . ?
O31 C33 O32 128.9(6) . . ?
O31 C33 C34 114.7(6) . . ?
O32 C33 C34 116.4(6) . . ?
F36 C34 C37 111.1(8) . . ?
F36 C34 F35 106.2(7) . . ?
C37 C34 F35 101.7(9) . . ?
F36 C34 C33 111.0(6) . . ?
C37 C34 C33 116.2(7) . . ?
F35 C34 C33 109.7(6) . . ?
F38 C37 F39 107.4(10) . . ?
F38 C37 F40 110.7(12) . . ?
F39 C37 F40 110.0(12) . . ?
F38 C37 C34 114.4(11) . . ?
F39 C37 C34 112.4(10) . . ?
F40 C37 C34 101.9(10) . . ?
C43 O41 Ag3 126.1(4) 2_554 . ?
C43 O42 Ag3 122.3(4) . . ?
O41 C43 O42 128.9(6) 2_554 . ?
O41 C43 C44 116.6(5) 2_554 . ?
O42 C43 C44 114.5(5) . . ?
F46 C44 F45 105.3(7) . . ?
F46 C44 C47 108.4(7) . . ?
F45 C44 C47 107.5(8) . . ?
F46 C44 C43 112.2(6) . . ?
F45 C44 C43 110.6(5) . . ?
C47 C44 C43 112.5(7) . . ?
F50 C47 F49 107.7(13) . . ?
F50 C47 F48 110.1(8) . . ?
F49 C47 F48 108.4(9) . . ?
F50 C47 C44 110.2(9) . . ?
F49 C47 C44 109.4(8) . . ?
F48 C47 C44 111.0(9) . . ?
C53 O51 Ag4 111.1(4) . . ?
C53 O51 Ag2 121.5(4) . . ?
Ag4 O51 Ag2 96.40(14) . . ?
C53 O51 Ag3 134.8(4) . . ?
Ag4 O51 Ag3 97.46(15) . . ?
Ag2 O51 Ag3 87.61(13) . . ?
C53 O52 Ag5 117.4(4) . . ?
C53 O52 Ag6 161.1(5) . . ?
Ag5 O52 Ag6 81.48(16) . . ?
O52 C53 O51 127.5(6) . . ?
O52 C53 C54 114.8(6) . . ?
O51 C53 C54 117.4(6) . . ?
F55 C54 F56 104.4(8) . . ?
F55 C54 C57 105.3(10) . . ?
F56 C54 C57 107.1(8) . . ?
F55 C54 C53 112.1(7) . . ?
F56 C54 C53 112.6(7) . . ?
C57 C54 C53 114.5(10) . . ?
F59 C57 F60 113.8(11) . . ?
F59 C57 F58 103.9(15) . . ?
F60 C57 F58 109.9(11) . . ?
F59 C57 C54 111.0(10) . . ?
F60 C57 C54 112.7(14) . . ?
F58 C57 C54 104.9(10) . . ?

loop_
_geom_torsion_atom_site_label_1
_geom_torsion_atom_site_label_2
_geom_torsion_atom_site_label_3
_geom_torsion_atom_site_label_4
_geom_torsion
_geom_torsion_site_symmetry_1
_geom_torsion_site_symmetry_2
_geom_torsion_site_symmetry_3
_geom_torsion_site_symmetry_4
_geom_torsion_publ_flag
Ag4 O11 C13 O12 1.7(14) . . . . ?
Ag4 O11 C13 C14 -178.9(6) . . . . ?
Ag1 O12 C13 O11 -3.2(14) . . . . ?
Ag1 O12 C13 C14 177.4(6) . . . . ?
O11 C13 C14 F16 -141.6(9) . . . . ?
O12 C13 C14 F16 37.9(13) . . . . ?
O11 C13 C14 F15 -29.6(12) . . . . ?
O12 C13 C14 F15 149.9(8) . . . . ?
O11 C13 C14 C17 91.7(12) . . . . ?
O12 C13 C14 C17 -88.8(12) . . . . ?
F16 C14 C17 F19 174.7(11) . . . . ?
F15 C14 C17 F19 64.3(14) . . . . ?
C13 C14 C17 F19 -58.5(14) . . . . ?
F16 C14 C17 F20 -60.4(14) . . . . ?
F15 C14 C17 F20 -170.8(11) . . . . ?
C13 C14 C17 F20 66.5(15) . . . . ?
F16 C14 C17 F18 52.6(14) . . . . ?
F15 C14 C17 F18 -57.8(14) . . . . ?
C13 C14 C17 F18 179.5(9) . . . . ?
Ag2 O22 C23 O21 -22.8(11) . . . 2_544 ?
Ag2 O22 C23 C24 142.8(9) . . . . ?
Ag2 O22 C23 C64 175.8(11) . . . . ?
O21 C23 C24 F25 7(3) 2_544 . . . ?
O22 C23 C24 F25 -161(3) . . . . ?
C64 C23 C24 F25 111(3) . . . . ?
O21 C23 C24 F26 123(2) 2_544 . . . ?
O22 C23 C24 F26 -45(3) . . . . ?
C64 C23 C24 F26 -133(3) . . . . ?
O21 C23 C24 C27 -106.0(15) 2_544 . . . ?
O22 C23 C24 C27 86.3(17) . . . . ?
C64 C23 C24 C27 -1.7(19) . . . . ?
F25 C24 C27 F30 50(3) . . . . ?
F26 C24 C27 F30 -51(3) . . . . ?
C23 C24 C27 F30 174.9(18) . . . . ?
F25 C24 C27 F28 180(3) . . . . ?
F26 C24 C27 F28 79(2) . . . . ?
C23 C24 C27 F28 -55(2) . . . . ?
F25 C24 C27 F29 -68(3) . . . . ?
F26 C24 C27 F29 -169(2) . . . . ?
C23 C24 C27 F29 57(2) . . . . ?
O21 C23 C64 F66 -3(3) 2_544 . . . ?
O22 C23 C64 F66 161(2) . . . . ?
C24 C23 C64 F66 -93(3) . . . . ?
O21 C23 C64 F65 -146(4) 2_544 . . . ?
O22 C23 C64 F65 18(4) . . . . ?
C24 C23 C64 F65 124(5) . . . . ?
O21 C23 C64 C67 105.9(14) 2_544 . . . ?
O22 C23 C64 C67 -90.7(15) . . . . ?
C24 C23 C64 C67 15(2) . . . . ?
F66 C64 C67 F70 -60(2) . . . . ?
F65 C64 C67 F70 52(3) . . . . ?
C23 C64 C67 F70 -178.0(16) . . . . ?
F66 C64 C67 F69 -177(2) . . . . ?
F65 C64 C67 F69 -65(3) . . . . ?
C23 C64 C67 F69 65(2) . . . . ?
F66 C64 C67 F68 56(3) . . . . ?
F65 C64 C67 F68 169(3) . . . . ?
C23 C64 C67 F68 -62(2) . . . . ?
Ag2 O31 C33 O32 -17.0(9) 2_544 . . . ?
Ag2 O31 C33 C34 164.0(5) 2_544 . . . ?
Ag5 O32 C33 O31 12.7(9) . . . . ?
Ag4 O32 C33 O31 -157.8(5) . . . . ?
Ag5 O32 C33 C34 -168.3(5) . . . . ?
Ag4 O32 C33 C34 21.2(9) . . . . ?
O31 C33 C34 F36 153.4(7) . . . . ?
O32 C33 C34 F36 -25.7(10) . . . . ?
O31 C33 C34 C37 -78.4(11) . . . . ?
O32 C33 C34 C37 102.5(10) . . . . ?
O31 C33 C34 F35 36.2(8) . . . . ?
O32 C33 C34 F35 -142.9(6) . . . . ?
F36 C34 C37 F38 -175.5(10) . . . . ?
F35 C34 C37 F38 -62.8(13) . . . . ?
C33 C34 C37 F38 56.3(16) . . . . ?
F36 C34 C37 F39 -52.7(15) . . . . ?
F35 C34 C37 F39 60.0(13) . . . . ?
C33 C34 C37 F39 179.1(10) . . . . ?
F36 C34 C37 F40 65.0(10) . . . . ?
F35 C34 C37 F40 177.7(8) . . . . ?
C33 C34 C37 F40 -63.2(11) . . . . ?
Ag3 O42 C43 O41 1.1(10) . . . 2_554 ?
Ag3 O42 C43 C44 179.4(4) . . . . ?
O41 C43 C44 F46 -146.6(7) 2_554 . . . ?
O42 C43 C44 F46 34.9(9) . . . . ?
O41 C43 C44 F45 -29.4(10) 2_554 . . . ?
O42 C43 C44 F45 152.2(7) . . . . ?
O41 C43 C44 C47 90.8(8) 2_554 . . . ?
O42 C43 C44 C47 -87.6(8) . . . . ?
F46 C44 C47 F50 179.0(10) . . . . ?
F45 C44 C47 F50 65.7(12) . . . . ?
C43 C44 C47 F50 -56.3(12) . . . . ?
F46 C44 C47 F49 -62.8(11) . . . . ?
F45 C44 C47 F49 -176.1(9) . . . . ?
C43 C44 C47 F49 61.9(11) . . . . ?
F46 C44 C47 F48 56.8(10) . . . . ?
F45 C44 C47 F48 -56.6(10) . . . . ?
C43 C44 C47 F48 -178.6(7) . . . . ?
Ag5 O52 C53 O51 -22.7(11) . . . . ?
Ag6 O52 C53 O51 150.7(16) . . . . ?
Ag5 O52 C53 C54 163.7(6) . . . . ?
Ag6 O52 C53 C54 -23(2) . . . . ?
Ag4 O51 C53 O52 -50.3(9) . . . . ?
Ag2 O51 C53 O52 61.8(10) . . . . ?
Ag3 O51 C53 O52 -175.7(6) . . . . ?
Ag4 O51 C53 C54 123.2(6) . . . . ?
Ag2 O51 C53 C54 -124.7(6) . . . . ?
Ag3 O51 C53 C54 -2.2(10) . . . . ?
O52 C53 C54 F55 144.3(9) . . . . ?
O51 C53 C54 F55 -30.0(11) . . . . ?
O52 C53 C54 F56 26.9(11) . . . . ?
O51 C53 C54 F56 -147.5(7) . . . . ?
O52 C53 C54 C57 -95.8(10) . . . . ?
O51 C53 C54 C57 89.9(10) . . . . ?
F55 C54 C57 F59 74.5(14) . . . . ?
F56 C54 C57 F59 -174.7(12) . . . . ?
C53 C54 C57 F59 -49.1(16) . . . . ?
F55 C54 C57 F60 -54.4(12) . . . . ?
F56 C54 C57 F60 56.4(14) . . . . ?
C53 C54 C57 F60 -178.0(9) . . . . ?
F55 C54 C57 F58 -173.8(10) . . . . ?
F56 C54 C57 F58 -63.0(13) . . . . ?
C53 C54 C57 F58 62.6(12) . . . . ?

_refine_diff_density_max         0.973
_refine_diff_density_min         -0.846
_refine_diff_density_rms         0.132

_shelxl_version_number           2013-4

_shelx_res_file                  
;
TITL PP11A-2000-SCH_SHAPE in P-1
CELL  0.71073  11.3277  13.0765  13.7547  116.746  100.869   99.819
ZERR     2.00   0.0005   0.0005   0.0005    0.004    0.003    0.003
LATT   1
SFAC  C    H    O    F    AG
UNIT  30   12   26   50   10
MERG   2
SHEL 20 0.8

TEMP    20.00
SIZE     0.38   0.51   0.57
ACTA
CONF

OMIT    -6   2   3

FREE C24 F29 C24 F28 C24 F30
DFIX 1.53 C24 C27 C44 C47
DFIX 1.53 0.005 C23 C24
DFIX 1.35 0.01 C24 F25 C24 F26
DFIX 1.35 C27 F28 C27 F29 C27 F30
DANG 2.2 0.05 C24 F28 C24 F28 C24 F30
DFIX 1.53 C23 C64 C64 C67
DFIX 1.35 C64 F65 C64 F66 C67 F68 C67 F69 C68 F70
DANG 2.2 F68 F69 F68 F70 F69 F70
FMAP   2
PLAN   20
BOND   $H
L.S.  40
WGHT    0.090900    1.298400
FVAR       3.25053
AG1   5    0.000000    0.000000    0.000000    10.50000    0.14490    0.07196 =
         0.05348   -0.00031    0.04034   -0.04803
AG2   5    0.037269   -0.337308   -0.497175    11.00000    0.05936    0.04761 =
         0.05188    0.02103    0.01199    0.01773
AG3   5    0.009528   -0.045966   -0.421734    11.00000    0.08654    0.05305 =
         0.06082    0.03407    0.03464    0.02974
AG4   5   -0.087161   -0.188831   -0.248172    11.00000    0.07754    0.04869 =
         0.05167    0.02265    0.02481    0.00955
AG5   5   -0.193141   -0.502907   -0.465404    11.00000    0.06057    0.04989 =
         0.08144    0.02336    0.01160    0.01940
PART   -1
AG6   5   -0.493537   -0.542297   -0.523004    10.50000    0.04797    0.16795 =
         0.15235    0.06943    0.02810    0.02137
PART    0
O7    3    0.095842   -0.057007   -0.242899    11.00000    0.06103    0.04212 =
         0.04544    0.01782    0.01478    0.01281
O8    3   -0.147622    0.007659   -0.185308    11.00000    0.11571    0.11092 =
         0.12356    0.08626    0.06999    0.05992
O9    3   -0.355029   -0.483398   -0.347370    11.00000    0.12133    0.06789 =
         0.07554    0.01884    0.04160   -0.00585
O11   3   -0.218647   -0.257269   -0.165727    11.00000    0.07861    0.04740 =
         0.04876    0.01420    0.02448   -0.00173
O12   3   -0.149297   -0.111667    0.014259    11.00000    0.11305    0.06092 =
         0.04749    0.01179    0.02788   -0.01868
C13   1   -0.217278   -0.208590   -0.066200    11.00000    0.08387    0.04615 =
         0.05052    0.01258    0.02891   -0.00665
C14   1   -0.315883   -0.277318   -0.035400    11.00000    0.12998    0.06213 =
         0.05838    0.01230    0.03952   -0.01732
F15   4   -0.424009   -0.348377   -0.129384    11.00000    0.09067    0.13395 =
         0.10929    0.06476    0.02161   -0.01328
F16   4   -0.364084   -0.202296    0.041691    11.00000    0.21736    0.10677 =
         0.18130    0.04762    0.15333    0.02918
C17   1   -0.268133   -0.354133    0.001790    11.00000    0.15532    0.12240 =
         0.14089    0.08574    0.03919    0.00347
F18   4   -0.364850   -0.407820    0.026810    11.00000    0.25806    0.15075 =
         0.18160    0.11109    0.09429   -0.01760
F19   4   -0.235139   -0.426493   -0.076239    11.00000    0.26077    0.13340 =
         0.23087    0.12537    0.13992    0.09031
F20   4   -0.181746   -0.284610    0.096402    11.00000    0.17227    0.25626 =
         0.16413    0.15715   -0.03434   -0.04944
O21   3   -0.345334   -0.674083   -0.585179    11.00000    0.05498    0.06525 =
         0.08359    0.01587    0.01516    0.01581
O22   3    0.213472   -0.220564   -0.352481    11.00000    0.07339    0.05389 =
         0.04863    0.01036    0.00976    0.01661
C23   1    0.320221   -0.234141   -0.354662    11.00000    0.05786    0.05131 =
         0.05803    0.00989    0.00767    0.00129
PART 1 10.5
C24   1    0.431999   -0.120269   -0.296360    10.50000    0.09141    0.08592 =
         0.05538   -0.01088    0.02276   -0.03472
F25   4    0.539378   -0.129201   -0.325392    10.50000    0.23356    0.35475 =
         0.09997   -0.03424    0.09020   -0.18451
F26   4    0.416468   -0.030482   -0.316941    10.50000    0.16601    0.11130 =
         0.23051    0.12606   -0.08436   -0.07720
C27   1    0.487072   -0.073561   -0.168651    10.50000    0.08997    0.16161 =
         0.08567   -0.05467    0.03513   -0.05925
F28   4    0.380932   -0.063791   -0.138766    10.50000    0.09045    0.12264 =
         0.08263    0.03756    0.02768   -0.01210
F29   4    0.513828   -0.171810   -0.174129    10.50000    0.13859    0.13492 =
         0.18453    0.11173   -0.02080    0.01992
F30   4    0.589109    0.018671   -0.124306    10.50000    0.08776    0.14274 =
         0.10170    0.02261   -0.01257   -0.05838
PART 2 10.5
C64   1    0.425639   -0.134502   -0.246015    10.50000    0.07733    0.09234 =
         0.06051   -0.00461    0.01853    0.00259
F65   4    0.410449   -0.060975   -0.147037    10.50000    0.13864    0.32078 =
         0.22903   -0.05477    0.10175   -0.11900
F66   4    0.533342   -0.165113   -0.229019    10.50000    0.09974    0.17311 =
         0.25070    0.09597   -0.09265   -0.01643
C67   1    0.470332   -0.036842   -0.271778    10.50000    0.09463    0.13775 =
         0.08654    0.00005    0.02807   -0.05329
F68   4    0.511978   -0.096391   -0.359296    10.50000    0.19682    0.19617 =
         0.10025    0.00966    0.08536   -0.07067
F69   4    0.372823    0.003933   -0.284407    10.50000    0.18444    0.10270 =
         0.32979    0.11421    0.13258    0.06519
F70   4    0.565083    0.051462   -0.182271    10.50000    0.16455    0.10336 =
         0.13699    0.00722    0.03412   -0.07532
PART 0
O31   3    0.097396   -0.501706   -0.348518    11.00000    0.06151    0.05088 =
         0.06872    0.02197    0.00636    0.01443
O32   3   -0.023502   -0.380639   -0.313119    11.00000    0.05825    0.04625 =
         0.06451    0.01545    0.01015    0.00975
C33   1    0.069625   -0.412245   -0.289677    11.00000    0.06266    0.04054 =
         0.04361    0.01984    0.00720    0.00195
C34   1    0.166640   -0.326706   -0.170131    11.00000    0.09095    0.05814 =
         0.05780    0.02247   -0.00518    0.00914
F35   4    0.291503   -0.325198   -0.177725    11.00000    0.06704    0.13629 =
         0.09133    0.03985    0.00618   -0.01102
F36   4    0.161839   -0.214195   -0.131641    11.00000    0.13110    0.04900 =
         0.07343    0.01690   -0.00640    0.00557
C37   1    0.163341   -0.361120   -0.085766    11.00000    0.19030    0.08708 =
         0.06532    0.03789   -0.01623    0.00299
F38   4    0.176206   -0.465351   -0.114278    11.00000    0.24834    0.11539 =
         0.11225    0.07811   -0.00443    0.03270
F39   4    0.250166   -0.284316    0.013384    11.00000    0.16792    0.15328 =
         0.06356    0.04660   -0.02804   -0.00996
F40   4    0.044937   -0.357994   -0.074897    11.00000    0.11170    0.25538 =
         0.10407    0.06672    0.04930    0.01476
O41   3    0.081063   -0.171021   -0.552439    11.00000    0.09612    0.05793 =
         0.06874    0.03770    0.04548    0.03924
O42   3   -0.065517    0.101366   -0.326163    11.00000    0.08582    0.05808 =
         0.06004    0.03589    0.03442    0.03194
C43   1   -0.090337    0.170687   -0.360062    11.00000    0.06268    0.04708 =
         0.05734    0.02816    0.02397    0.01675
C44   1   -0.143424    0.267232   -0.281864    11.00000    0.09180    0.07098 =
         0.07162    0.04428    0.03963    0.02932
F45   4   -0.115043    0.367586   -0.291501    11.00000    0.23280    0.06843 =
         0.19269    0.07323    0.15630    0.06822
F46   4   -0.092694    0.304057   -0.171887    11.00000    0.11963    0.13658 =
         0.06002    0.01724    0.02393    0.05644
C47   1   -0.280614    0.225797   -0.309789    11.00000    0.08651    0.12004 =
         0.10215    0.05994    0.03766    0.05271
F48   4   -0.323694    0.311943   -0.242633    11.00000    0.13985    0.15134 =
         0.15071    0.07500    0.09385    0.09828
F49   4   -0.310443    0.136193   -0.295077    11.00000    0.10756    0.11414 =
         0.32140    0.09567    0.11907    0.03291
F50   4   -0.332228    0.191683   -0.413578    11.00000    0.14596    0.35926 =
         0.09653    0.04790    0.00934    0.15688
O51   3   -0.137553   -0.240096   -0.453478    11.00000    0.05177    0.05627 =
         0.05818    0.02822    0.01272    0.01567
O52   3   -0.308779   -0.384951   -0.508244    11.00000    0.06040    0.10412 =
         0.18547    0.11051    0.03297    0.02756
C53   1   -0.249723   -0.296963   -0.505738    11.00000    0.05106    0.05316 =
         0.06914    0.03706    0.01717    0.01488
C54   1   -0.327751   -0.245116   -0.565057    11.00000    0.06212    0.08919 =
         0.10151    0.05680    0.00678    0.00716
F55   4   -0.285640   -0.122505   -0.509878    11.00000    0.13763    0.06845 =
         0.17873    0.05199   -0.01538    0.03341
F56   4   -0.450342   -0.270017   -0.566453    11.00000    0.06690    0.14761 =
         0.13514    0.08324    0.03862    0.05116
C57   1   -0.327918   -0.284404   -0.681247    11.00000    0.09811    0.20289 =
         0.12219    0.11596    0.01664    0.01255
F58   4   -0.381368   -0.403375   -0.737151    11.00000    0.21316    0.13689 =
         0.11684   -0.00728    0.02985   -0.02393
F59   4   -0.215031   -0.273123   -0.688812    11.00000    0.09219    0.33076 =
         0.12839    0.13687    0.04679    0.03166
F60   4   -0.393442   -0.234524   -0.728649    11.00000    0.15763    0.21996 =
         0.15081    0.14716    0.00144    0.04413
HKLF    4

REM  PP11A-2000-SCH_SHAPE in P-1
REM R1 =  0.0474 for    5339 Fo > 4sig(Fo)  and  0.0627 for all    6960 data
REM    592 parameters refined using     20 restraints

END

WGHT      0.0875      1.4864

REM Highest difference peak  0.973,  deepest hole -0.846,  1-sigma level  0.132
Q1    1  -0.1663 -0.1759 -0.2483  11.00000  0.05    0.97
Q2    1  -0.0539  0.0199  0.0078  11.00000  0.05    0.88
Q3    1   0.1144 -0.3445 -0.4936  11.00000  0.05    0.83
Q4    1  -0.2626 -0.5180 -0.5053  11.00000  0.05    0.82
Q5    1  -0.0773 -0.0425 -0.4412  11.00000  0.05    0.74
Q6    1  -0.3049 -0.3144 -0.6300  11.00000  0.05    0.72
Q7    1  -0.0411 -0.2188 -0.2964  11.00000  0.05    0.68
Q8    1   0.0257 -0.3810 -0.4755  11.00000  0.05    0.64
Q9    1  -0.2054 -0.5394 -0.4311  11.00000  0.05    0.64
Q10   1  -0.1258 -0.5230 -0.4937  11.00000  0.05    0.64
Q11   1  -0.0612 -0.3225 -0.5110  11.00000  0.05    0.63
Q12   1  -0.2765 -0.4844 -0.4430  11.00000  0.05    0.62
Q13   1  -0.0420 -0.0794 -0.4866  11.00000  0.05    0.62
Q14   1  -0.2475  0.2969 -0.3694  11.00000  0.05    0.61
Q15   1  -0.1786  0.2307 -0.1829  11.00000  0.05    0.61
Q16   1  -0.0428 -0.3155 -0.4890  11.00000  0.05    0.61
Q17   1   0.2654 -0.3572 -0.1204  11.00000  0.05    0.59
Q18   1   0.3220 -0.2575 -0.0206  11.00000  0.05    0.59
Q19   1   0.1067 -0.0667 -0.4183  11.00000  0.05    0.58
Q20   1  -0.4062 -0.1770 -0.5620  11.00000  0.05    0.57
;
_shelx_res_checksum              4992

_shelx_hkl_file                  
;
   0   0   2 204142. 379.915   4   6.95664    92.181
   0   0   2 227655. 580.190   7   6.95048   153.163
   0   0   3 90255.5 319.161   4  10.44300    90.678
   0   0   3 93348.5 471.741   7  10.43373   153.404
   0   0  -3 89168.2 240.282   6  10.42805  -100.364
   0   0   3 93638.7 230.140   6  10.42805    77.388
   0   0  -4 435876. 609.528   6  13.91909  -104.326
   0   0   4 429290. 788.211   4  13.93908    89.160
   0   0   5 37144.9 429.142   7  17.43270   153.893
   0   0   5 37150.0 291.592   4  17.44825    87.621
   0   0  -6 23363.3 202.356   6  20.94374  -112.664
   0   0   6 23506.6 419.410   7  20.95524   154.142
   0   0   6 22773.5 267.821   4  20.97400    86.054
   0   0   7 12592.3 397.200   7  24.49793   154.395
   0   0  -7 11943.8 184.247   6  24.48443  -117.138
   0   0  -7 12304.8 394.040   0  24.45067  -151.091
   0   0  -8 39961.0 310.886   6  28.04903  -121.906
   0   0   8 41149.9 612.054   7  28.06457   154.653
   0   0   8 40432.6 392.775   4  28.08993    82.810
   0   0  -9 313.475 359.730   0  31.59746  -150.552
   0   0   9 560.480 196.343   4  31.68795    81.118
   0   0   9 242.046 387.742   7  31.65919   154.917
   0   0  10 33.9045 197.923   4  35.31834    79.367
   0   0 -10-382.607 386.866   0  35.21684  -150.272
   0   0  10-71.4623 399.391   7  35.28607   155.189
   0   0  11 427.156 440.191   7  38.94986   155.468
   0   0 -11 182.405 425.576   0  38.87288  -149.984
   0   0  11 455.421 211.885   4  38.98574    77.545
   0   0 -12 27390.6 691.249   0  42.57057  -149.685
   0   0  12 25747.8 667.750   7  42.65556   155.758
   0   0  13 793.218 460.911   7  46.40868   156.058
   0   0 -13 673.998 455.090   0  46.31536  -149.374
   0   0  14 319.551 436.133   7  50.21527   156.372
   0   0 -14 363.944 417.145   0  50.11327  -149.050
   0   1 -15-335.156 480.723   0  52.05240  -152.691
   0  -1  14 89.3695 457.091   7  48.34207   159.219
   0   1 -14 136.626 461.486   0  48.23321  -153.239
   0   1 -13 806.254 460.537   0  44.47145  -153.807
   0  -1  13 1453.02 477.597   7  44.57168   159.175
   0  -1  12 3241.15 486.888   7  40.85306   159.184
   0   1 -12 3622.46 462.963   0  40.76111  -154.403
   0   1 -11 9905.39 504.081   0  37.09689  -155.040
   0  -1  11 10227.7 301.180   4  37.21555    81.258
   0  -1  11 9685.27 528.435   7  37.18086   159.253
   0  -1  10 20.8603 403.592   7  33.55045   159.394
   0   1 -10 711.160 388.094   0  33.47417  -155.733
   0  -1  10 311.333 208.613   4  33.58157    83.074
   0  -1   9 47400.8 670.486   7  29.95786   159.626
   0   1  -9 51140.1 366.864   6  29.92896  -114.265
   0  -1   9 49632.1 456.850   4  29.98552    84.844
   0   1  -9 53069.2 705.297   0  29.88907  -156.502
   0  -1   8 3704.20 359.587   7  26.40000   159.976
   0   1  -8 4041.80 166.987   6  26.37329  -109.545
   0  -1   8 3876.08 205.421   4  26.42427    86.580
   0  -1   7 30008.3 475.213   7  22.87484   160.484
   0   1  -7 29266.2 258.070   6  22.85028  -105.037
   0  -1   7 30077.0 322.649   4  22.89580    88.295
   0  -1   6 79455.0 445.454   4  19.39984    90.003
   0   1  -6 78898.1 355.974   6  19.35969  -100.681
   0  -1   6 78976.8 619.907   7  19.38214   161.213
   0  -1   5 436505. 896.981   4  15.93948    91.721
   0   1  -5 442454. 730.504   6  15.90465   -96.436
   0  -1   5 445578. 1230.15   7  15.92499   162.266
   0   1  -5 438272. 1254.26   0  15.88431  -161.200
   0  -1   4 117711. 420.938   4  12.52538    93.467
   0   1  -4 117247. 346.093   6  12.49589   -92.287
   0   1  -4 117818. 575.034   0  12.48009  -163.245
   0  -1   3 189596. 610.310   7   9.18089   166.094
   0  -1   3 191605. 390.066   6   9.16507    77.930
   0  -1   2 31099.4 156.991   4   6.03780    97.149
   0  -1   2 25533.0 124.546   6   6.02013    79.916
   0  -1   2 34440.1 127.750   5   6.00580    91.706
   0  -1   2 47399.3 253.172   7   6.03287   169.205
   0   1  -2 41109.2 181.557   4   6.03780   -98.987
   0   1  -2 26793.6 191.154   7   6.03287  -169.385
   0   1  -2 43760.8 165.382   6   6.02013   -84.589
   0  -1   2 23558.5 112.897   2   6.03506    47.316
   0   1  -2 36983.0 141.310   2   6.03506   -54.162
   0   1   1 5667.93 110.251   7   6.15694    99.887
   0  -1  -1 5771.61 105.989   0   6.15354   -98.277
   0  -1  -2 517279. 4130.20   0   9.30906  -122.587
   0   1   2 484854. 999.596   7   9.31750   124.653
   0  -1  -3 166236. 360.680   6  12.66043  -127.066
   0   1   3 169130. 293.858   6  12.66043    84.123
   0  -1  -4 224.918 83.8921   6  16.07191  -126.597
   0   1   4 289.831 57.3129   6  16.07191    74.624
   0  -1  -5 193513. 497.945   6  19.52884  -128.212
   0   1   5 197307. 627.590   4  19.54360    82.087
   0  -1  -6 56832.2 301.723   6  23.02104  -131.124
   0   1   6 58324.7 390.376   4  23.04093    81.022
   0   1   7 149971. 650.030   4  26.57074    79.746
   0  -1  -7 151655. 503.883   6  26.54562  -135.007
   0   1   8 1084.78 390.139   7  30.10702   148.479
   0   1   8 540.165 190.850   4  30.13337    78.318
   0  -1  -8 1347.55 383.136   0  30.05884  -143.399
   0   1   9 909.927 378.639   7  33.70111   149.539
   0  -1  -9 755.844 382.537   0  33.64566  -143.909
   0   1   9 536.409 191.685   4  33.73092    76.766
   0   1  10 445.127 395.368   7  37.33319   150.444
   0   1  10 273.963 195.595   4  37.36655    75.100
   0  -1 -10 9.04669 385.654   0  37.27026  -144.246
   0   1  11 3894.87 462.155   7  41.00723   151.241
   0  -1 -11 4456.78 479.090   0  40.93656  -144.456
   0   1  11 3857.05 266.616   4  41.04425    73.318
   0  -1 -12 8531.66 521.600   0  44.64923  -144.567
   0   1  12 8043.92 515.819   7  44.72789   151.963
   0   1  13 1146.68 452.298   7  48.50057   152.630
   0  -1 -13 961.328 436.479   0  48.41357  -144.597
   0  -1 -14 699.927 445.607   0  52.23566  -144.560
   0   2 -15-413.675 473.605   0  50.38261  -156.367
   0  -2  15 111.305 464.655   7  50.50780   161.646
   0  -2  14 457.775 458.210   7  46.73098   161.750
   0   2 -14 61.6695 462.325   0  46.61477  -157.080
   0   2 -13 1112.66 455.305   0  42.90511  -157.836
   0  -2  13 1273.12 418.315   7  43.01275   161.920
   0   2 -12 692.409 427.491   0  39.24900  -158.648
   0  -2  12 704.810 443.114   7  39.34842   162.164
   0  -2  11 3132.61 439.845   7  35.73440   162.495
   0   2 -11 3268.87 430.197   0  35.64290  -159.529
   0   2 -10 15458.5 279.231   6  32.12648  -109.792
   0  -2  10 14882.0 510.602   7  32.16840   162.930
   0   2  -9 48991.9 378.558   6  28.61036  -105.398
   0  -2   9 48059.7 451.009   4  28.67625    87.973
   0   2  -9 48877.1 664.178   0  28.57339  -161.589
   0   2  -8 2139.90 336.292   0  25.11136  -162.821
   0  -2   8 1735.17 191.933   4  25.20362    89.665
   0   2  -8 1792.23 156.621   6  25.14355  -101.247
   0  -2   8 1706.10 322.028   7  25.18057   164.207
   0   2  -7 4764.42 160.548   6  21.73208   -97.314
   0   2  -7 4898.25 333.105   0  21.70447  -164.236
   0  -2   7 4306.79 298.193   7  21.76663   165.112
   0  -2   7 4436.81 190.485   4  21.78635    91.331
   0  -2   6 12432.9 317.434   7  18.42139   166.243
   0   2  -6 11599.2 193.146   6  18.38943   -93.596
   0  -2   6 12211.7 221.868   4  18.43782    92.976
   0   2  -6 11686.1 338.280   0  18.36617  -165.872
   0  -2   5 133373. 521.887   4  15.18619    94.603
   0   2  -5 131644. 450.817   6  15.14394   -90.122
   0  -2   4 43287.4 360.965   7  12.08254   169.113
   0   2  -4 41799.8 241.119   6  12.05695   -86.949
   0   2  -3 207483. 471.356   6   9.27081   -84.119
   0  -2   3 204410. 447.017   2   9.29105    50.903
   0  -2   3 228424. 680.755   7   9.29143   170.143
   0  -2   3 176045. 320.768   5   9.24849   109.491
   0   2  -3 160976. 293.629   5   9.24849   -89.518
   0  -2   2 141940. 351.960   2   7.13917    55.725
   0   2  -2 157613. 377.211   6   7.13101   -81.331
   0  -2   1 408.319 24.7967   3   6.32023  -143.139
   0  -2   1 36.0349 31.2151   6   6.32060    78.899
   0   2  -1 208.469 21.5456   3   6.32023   153.641
   0  -2   1 283.103 58.3458   0   6.30700   -20.579
   0   2  -1 166.820 39.9897   6   6.32060   -76.677
   0  -2   0 6411.77 128.407   0   7.27802   -44.006
   0  -2   0 5903.67 73.9316   2   7.28455    39.837
   0   2   0 6094.49 82.4422   1   7.25821  -102.669
   0   2   0 5611.69 71.0853   2   7.28455   -33.941
   0  -2   0 6103.10 91.2447   1   7.25821   111.121
   0  -2  -1 220239. 378.045   2   9.51448    16.483
   0  -2  -1 205771. 498.476   3   9.51372  -171.640
   0   2   1 221712. 382.264   2   9.51448    -1.701
   0  -2  -1 248237. 760.491   0   9.50256   -73.441
   0   2   1 238870. 573.245   1   9.47335   -99.362
   0   2   1 238192. 742.742   7   9.50654    76.276
   0  -2  -2 274347. 400.125   2  12.34569    -2.618
   0   2   2 275146. 405.705   2  12.34569    32.894
   0   2   2 274563. 889.126   7  12.33175   100.725
   0  -2  -3 76580.9 559.275   0  15.42769  -112.453
   0   2   3 75076.3 266.865   6  15.45435    94.793
   0   2   4 5328.53 271.751   7  18.69732   125.742
   0   2   4 3049.00 81.2285   6  18.71124    80.615
   0   2   5 2356.40 288.330   7  22.04909   131.917
   0   2   5 2601.07 66.6200   6  22.06151    68.190
   0   2   6 334.733 161.431   4  25.48855    75.108
   0   2   6 201.497 56.3645   6  25.47879    57.337
   0   2   6 154.064 324.983   7  25.46802   136.198
   0   2   7 84444.1 510.257   4  28.96543    74.290
   0  -2  -7 85349.8 829.718   0  28.90545  -133.533
   0  -2  -8 12819.8 469.556   0  32.42114  -135.409
   0   2   8 13222.8 267.291   4  32.49141    73.173
   0   2   9 6012.24 233.601   4  36.06488    71.828
   0  -2  -9 5674.98 423.122   0  35.98397  -136.785
   0   2   9 6099.30 451.292   7  36.03407   143.707
   0  -2 -10 311.727 415.921   0  39.59472  -137.808
   0   2  10 688.838 434.926   7  39.65217   145.316
   0  -2 -11 13442.0 580.604   0  43.25575  -138.571
   0   2  11 13475.2 588.084   7  43.32085   146.689
   0  -2 -12 846.365 451.754   0  46.97073  -139.135
   0   2  12 426.680 463.689   7  47.04378   147.890
   0   2  13 41.1440 452.650   7  50.82573   148.965
   0  -2 -13-102.940 437.780   0  50.74439  -139.542
   0  -3  15 110.919 447.284   7  49.11100   163.681
   0   3 -15-50.6571 466.197   0  48.97816  -159.709
   0  -3  14 8667.04 555.524   7  45.40158   163.925
   0   3 -14 10087.0 572.100   0  45.27766  -160.538
   0  -3  13 7700.40 513.212   7  41.75521   164.241
   0   3 -13 8019.90 518.162   0  41.63983  -161.419
   0  -3  12 15926.5 569.070   7  38.16953   164.636
   0   3 -12 18103.5 588.996   0  38.06233  -162.363
   0  -3  11 10636.9 477.335   7  34.64399   165.121
   0   3 -11 11712.5 274.900   6  34.58951  -107.083
   0   3 -10 150407. 1111.98   0  31.08888  -164.491
   0  -3  10 153286. 1099.15   7  31.18054   165.705
   0   3  -9 108152. 902.432   0  27.70045  -165.699
   0  -3   9 110264. 893.120   7  27.78467   166.397
   0   3  -9 110121. 563.428   6  27.73593   -99.229
   0   3  -8 3254.87 351.783   0  24.39049  -167.010
   0  -3   8 2593.46 142.101   2  24.48401    26.529
   0  -3   8 2914.90 323.289   7  24.46742   167.201
   0   3  -7 4687.19 173.614   6  21.20666   -92.389
   0  -3   7 4466.83 142.596   2  21.26069    33.661
   0  -3   7 4885.16 292.579   7  21.24909   168.098
   0  -3   6 7742.87 291.985   7  18.16625   169.020
   0   3  -6 7718.45 187.805   6  18.12759   -89.358
   0   3  -5 66484.6 364.633   6  15.25164   -86.603
   0  -3   5 71125.8 513.636   7  15.28560   169.766
   0  -3   4 5654.75 122.171   2  12.72781    51.542
   0   3  -4 5867.82 136.133   6  12.70297   -84.092
   0  -3   4 5506.64 88.5843   5  12.67141   125.129
   0  -3   4 6070.78 188.503   7  12.73057   169.810
   0  -3   3 44106.0 336.856   7  10.72365   167.927
   0  -3   3 44095.8 250.481   2  10.71745    55.131
   0  -3   2 11527.2 82.0596   3   9.60202  -146.323
   0   3  -2 11623.0 145.854   6   9.59917   -78.415
   0   3  -2 11620.4 92.3253   3   9.60202   169.731
   0   3  -2 11280.0 99.8545   5   9.56554   169.332
   0  -3   2 11744.0 141.130   2   9.59830    55.721
   0   3  -1 237505. 524.245   6   9.69083   -73.051
   0  -3   1 231776. 520.519   2   9.68005    51.420
   0  -3   0 31208.3 300.967   0  10.92623   -43.403
   0  -3   0 26464.6 179.661   2  10.93606    41.324
   0   3   0 27547.7 282.761   7  10.93401    47.009
   0   3   0 25678.8 173.538   6  10.95041   -64.007
   0  -3   0 24086.8 180.056   3  10.94181  -147.850
   0  -3   0 29398.0 227.710   1  10.89644   113.257
   0  -3  -1 7977.47 137.258   3  13.03632  -162.720
   0   3   1 8311.15 210.888   7  13.02610    67.081
   0  -3  -2 156095. 578.733   3  15.64270  -179.020
   0  -3  -2 162697. 401.212   2  15.64666    14.003
   0   3   3 79071.7 625.976   7  18.54276   101.577
   0  -3  -3 73668.9 615.352   0  18.53244   -96.564
   0   3   4 5491.18 113.388   6  21.66884    86.227
   0   3   4 5568.43 301.341   7  21.64541   112.836
   0   3   5 1861.81 72.8875   6  24.90017    71.681
   0  -3  -5 2006.66 49.8518   2  24.90990    11.795
   0  -3  -6 60909.7 727.407   0  28.17964  -120.325
   0   3   6 65603.4 756.212   7  28.20565   126.876
   0  -3  -7 5462.40 410.366   0  31.57821  -124.265
   0   3   7 5072.94 207.443   4  31.63523    68.343
   0   3   7 5939.70 435.497   7  31.61044   131.360
   0  -3  -8 1249.43 377.750   0  35.04309  -127.197
   0   3   8 860.315 184.954   4  35.11014    67.532
   0   3   8 748.076 392.159   7  35.08187   134.856
   0   3   9 441.690 446.528   7  38.61499   137.665
   0  -3  -9 774.344 420.329   0  38.56933  -129.421
   0  -3 -10 24403.7 673.203   0  42.15536  -131.131
   0   3  10 24594.5 677.837   7  42.20820   139.984
   0  -3 -11 2642.58 476.270   0  45.80196  -132.457
   0   3  11 2842.62 498.287   7  45.86229   141.946
   0  -3 -12 2804.54 466.267   0  49.51169  -133.487
   0   3  12 3689.27 478.071   7  49.57985   143.643
   0   4 -16 1808.97 489.981   0  51.54215  -161.847
   0  -4  16 1626.60 486.649   7  51.69222   165.119
   0  -4  15 8012.93 544.136   7  47.99588   165.385
   0   4 -15 8900.19 558.115   0  47.85517  -162.696
   0   4 -14 2136.12 464.153   0  44.24073  -163.586
   0  -4  14 2104.23 474.350   7  44.37254   165.712
   0  -4  13-430.021 405.741   7  40.82084   166.103
   0   4 -13 100.612 423.715   0  40.69756  -164.524
   0   4 -12 336.977 427.707   0  37.22662  -165.514
   0   4 -12-113.153 227.247   6  37.27510  -105.401
   0  -4  12-340.706 415.038   7  37.34168   166.561
   0   4 -11 16718.2 318.812   6  33.87570  -101.617
   0  -4  11 14904.1 510.261   7  33.93894   167.085
   0   4 -11 15780.2 553.999   0  33.83184  -166.560
   0   4 -10 1007.52 435.981   0  30.52122  -167.658
   0  -4  10 543.707 369.668   7  30.62057   167.670
   0   4 -10 864.687 222.277   6  30.56079   -98.106
   0   4  -9 838.182 199.181   6  27.34444   -94.850
   0  -4   9 413.557 154.169   2  27.41454    30.480
   0  -4   9 264.824 333.063   7  27.40055   168.297
   0  -4   8 3801.25 166.810   2  24.31104    36.618
   0  -4   8 4343.14 327.045   7  24.30209   168.924
   0  -4   7 110423. 751.950   7  21.36302   169.460
   0   4  -7 109959. 540.789   6  21.31565   -89.078
   0  -4   6 2581.02 153.492   2  18.64390    47.252
   0   4  -6 2770.14 179.602   6  18.60302   -86.549
   0  -4   5 44180.4 323.199   2  16.24011    51.474
   0   4  -5 32844.8 167.650   5  16.16955   -90.059
   0   4  -5 46609.3 343.050   6  16.21085   -84.199
   0  -4   5 50974.4 466.815   7  16.24516   169.313
   0  -4   5 37279.6 193.491   3  16.22776   139.378
   0  -4   5 36604.9 195.886   5  16.16955   139.357
   0  -4   4 151316. 311.465   3  14.30194   178.391
   0  -4   4 140215. 520.046   2  14.30624    54.531
   0  -4   4 150386. 320.114   5  14.24937   178.738
   0  -4   4 163041. 728.649   7  14.31454   167.588
   0   4  -4 153735. 548.517   6  14.28982   -81.876
   0   4  -3 215191. 617.668   6  13.04123   -79.215
   0  -4   3 214252. 353.642   3  13.04729  -147.380
   0   4  -3 219022. 425.308   3  13.04729  -173.706
   0   4  -3 217695. 431.634   5  12.99800  -174.095
   0  -4   3 213449. 788.341   7  13.05388   163.555
   0   4  -2 3635.93 120.787   6  12.66052   -75.555
   0  -4   2 3607.73 74.9916   3  12.65980  -137.794
   0  -4   1 87695.9 405.854   1  13.16139   110.554
   0   4  -1 88639.7 372.872   6  13.22149   -70.043
   0  -4   0 158340. 491.111   2  14.59875    42.829
   0   4   0 148554. 466.765   6  14.61795   -62.067
   0   4   0 168921. 773.809   7  14.59601    47.613
   0  -4   0 179237. 788.579   0  14.58560   -42.794
   0  -4   0 164642. 611.246   1  14.54574   115.422
   0  -4   0 143066. 493.594   3  14.60644  -146.665
   0  -4  -1 3221.28 109.895   2  16.62719    33.455
   0  -4  -1 3630.27 243.913   0  16.60995   -57.374
   0  -4  -2 136214. 434.315   2  19.09535    24.162
   0  -4  -2 145544. 847.111   0  19.07127   -71.965
   0  -4  -3 107057. 786.354   0  21.82983   -84.999
   0   4   3 111292. 798.954   7  21.84014    91.265
   0  -4  -4 41204.8 584.828   0  24.79538   -95.676
   0  -4  -4 33054.2 209.451   2  24.83767    14.363
   0  -4  -5 24346.2 537.483   0  27.91173  -104.009
   0  -4  -5 24336.6 166.147   2  27.96441    17.365
   0   4   6 19.8007 382.600   7  31.16792   118.245
   0  -4  -6 793.528 350.505   0  31.14426  -110.399
   0   4   7 1812.95 398.276   7  34.50114   123.710
   0  -4  -7 2220.20 386.550   0  34.47176  -115.302
   0   4   7 1742.37 185.448   4  34.52689    62.206
   0  -4  -8 5894.24 460.434   0  37.88151  -119.093
   0   4   8 5963.71 464.250   7  37.91706   128.084
   0  -4  -9 30220.5 717.746   0  41.36639  -122.054
   0   4   9 32469.8 731.645   7  41.40850   131.654
   0   4  10 2635.42 468.667   7  44.97216   134.625
   0  -4 -10 3424.20 477.408   0  44.92313  -124.390
   0  -4 -11 1810.26 463.217   0  48.55121  -126.244
   0   4  11 2044.83 450.582   7  48.60753   137.147
   0  -4 -12-113.914 429.423   0  52.25231  -127.722
   0   4  12 658.803 445.101   7  52.31631   139.327
   0   5 -16 70.2130 451.214   0  50.61798  -164.448
   0  -5  16 230.138 413.680   7  50.77601   166.433
   0   5 -15 2098.86 477.234   0  47.02815  -165.314
   0  -5  15 1402.39 439.217   7  47.17681   166.738
   0   5 -14 627.233 462.076   0  43.52039  -166.210
   0  -5  14 661.856 387.966   7  43.66008   167.091
   0  -5  13 55.6015 385.943   7  40.22770   167.487
   0   5 -13 199.616 439.493   0  40.09662  -167.137
   0  -5  12 10551.3 494.646   7  36.88469   167.920
   0   5 -12 10670.7 538.041   0  36.76196  -168.089
   0   5 -12 10427.0 317.400   6  36.81031  -100.785
   0   5 -11 2308.52 241.162   6  33.57000   -97.484
   0  -5  11 2155.68 374.177   7  33.64030   168.375
   0   5 -11 1957.44 442.081   0  33.52573  -169.054
   0  -5  11 1845.23 196.199   2  33.65678    26.786
   0  -5  10 691.819 349.689   7  30.50960   168.824
   0  -5  10 405.851 175.911   2  30.52093    32.739
   0   5 -10 405.160 221.535   6  30.44366   -94.432
   0  -5   9 1087.41 172.710   2  27.52226    38.179
   0  -5   9 1369.14 325.697   7  27.51598   169.218
   0   5  -9 1248.46 217.440   6  27.45486   -91.616
   0  -5   8 19751.4 433.918   7  24.69489   169.467
   0   5  -8 19691.7 318.913   6  24.63931   -89.021
   0  -5   7 27077.1 443.251   7  22.09912   169.416
   0   5  -7 26851.9 335.284   6  22.05011   -86.624
   0  -5   6 139116. 606.436   2  19.79808    51.143
   0  -5   6 140685. 808.462   7  19.80538   168.808
   0   5  -6 139778. 625.738   6  19.76441   -84.372
   0  -5   5 71104.5 438.564   2  17.90920    53.925
   0   5  -5 69855.9 440.576   6  17.88858   -82.153
   0  -5   5 70435.8 229.893   5  17.83779  -172.666
   0  -5   5 70222.3 568.685   7  17.91962   167.245
   0  -5   4 8394.30 201.345   2  16.56152    55.516
   0   5  -4 9175.96 220.823   6  16.55436   -79.750
   0  -5   4 8919.01 272.211   7  16.57347   164.203
   0   5  -4 8252.66 130.580   5  16.50119  -158.584
   0   5  -4 8296.45 112.224   3  16.56359  -158.230
   0   5  -3 460337. 733.053   5  15.83478   169.517
   0  -5   3 501074. 1029.71   2  15.88778    55.558
   0  -5   3 457828. 639.769   3  15.89575  -136.273
   0   5  -3 484956. 1020.32   6  15.89325   -76.808
   0  -5   2 439974. 941.638   2  15.97090    53.732
   0   5  -2 433114. 927.879   6  15.98645   -72.846
   0  -5   1 258748. 801.422   1  16.74339   113.190
   0  -5   1 258429. 718.030   2  16.79996    49.921
   0  -5   0 1328.07 127.550   3  18.28616  -145.463
   0   5   0 296.378 125.531   6  18.30062   -60.094
   0  -5   0 3604.17 249.467   0  18.25999   -42.178
   0  -5   0 2418.66 130.930   2  18.27650    44.356
   0  -5   0 2319.50 158.701   1  18.20993   117.626
   0   5   0 410.994 209.968   7  18.27306    48.225
   0  -5  -1 82637.8 401.032   2  20.26430    37.713
   0   5   1 84621.6 392.204   6  20.28759   -51.080
   0  -5  -2 19845.0 210.060   2  22.63549    31.098
   0   5   2 20125.8 418.699   7  22.61858    72.538
   0  -5  -3 6976.15 369.414   0  25.25574   -76.641
   0   5   3 2153.18 126.646   6  25.30617   -29.847
   0  -5  -3 5210.17 136.828   2  25.29023    25.837
   0   5   3 2219.81 318.479   7  25.26678    84.179
   0   5   4 19543.4 489.452   7  28.12755    94.541
   0  -5  -4 19054.6 489.907   0  28.11372   -86.478
   0   5   5 11528.8 453.864   7  31.15221   103.360
   0  -5  -5 10750.3 444.023   0  31.13458   -94.754
   0  -5  -6 23943.2 570.088   0  34.28601  -101.518
   0   5   6 25823.7 572.866   7  34.30824   110.687
   0  -5  -7 8479.05 488.310   0  37.54678  -106.974
   0   5   7 5989.93 485.675   7  37.57422   116.726
   0   5   8 708.943 466.377   7  40.93647   121.719
   0  -5  -8 251.608 457.902   0  40.90331  -111.359
   0  -5  -9 5724.59 504.109   0  44.34738  -114.890
   0   5   9 5370.99 522.855   7  44.38675   125.886
   0   5  10 1478.36 451.436   7  47.92074   129.407
   0  -5 -10 2059.21 459.654   0  47.87474  -117.744
   0   5  11 1353.37 467.035   7  51.53715   132.424
   0  -5 -11 967.735 446.342   0  51.48410  -120.058
   0  -6  16 421.149 418.266   7  50.14943   167.434
   0   6 -16 1509.16 493.284   0  49.98346  -166.720
   0  -6  15-76.5090 417.103   7  46.66536   167.732
   0   6 -15 485.877 460.516   0  46.50886  -167.559
   0  -6  14 473.585 372.696   7  43.27646   168.054
   0   6 -14 80.8084 449.119   0  43.12906  -168.409
   0  -6  13 2313.55 430.131   7  39.98825   168.390
   0   6 -13 2743.88 483.567   0  39.84968  -169.262
   0   6 -13 2964.31 274.505   6  39.90306  -100.317
   0  -6  12 8831.53 279.603   2  36.82414    28.588
   0  -6  12 9406.84 460.473   7  36.81031   168.720
   0  -6  11 22235.3 536.307   7  33.75755   169.013
   0   6 -11 22188.4 383.927   6  33.68216   -94.260
   0  -6  10 22089.1 518.032   7  30.85200   169.221
   0   6 -10 21999.9 374.059   6  30.78217   -91.574
   0  -6   9 4406.03 226.384   2  28.12412    43.418
   0   6  -9 5498.43 270.357   6  28.06175   -89.088
   0  -6   9 5202.12 360.591   7  28.12529   169.265
   0   6  -8 101644. 623.291   6  25.56549   -86.774
   0  -6   8 101255. 810.372   7  25.62175   169.025
   0  -6   8 80366.6 542.694   2  25.61612    47.349
   0  -6   8 81121.8 355.287   3  25.59323   144.690
   0   6  -7 120624. 643.465   6  23.35394   -84.584
   0  -6   7 113065. 357.884   5  23.29226   166.358
   0  -6   7 123494. 836.017   7  23.40159   168.319
   0  -6   7 104675. 343.938   3  23.37740   166.204
   0  -6   7 105023. 593.446   2  23.39205    50.685
   0   6  -6 11076.7 94.1847   5  21.44395  -102.324
   0   6  -6 22192.5 324.348   6  21.50523   -82.434
   0  -6   6 22324.7 401.219   7  21.54268   166.896
   0  -6   6 21573.4 301.652   2  21.53011    53.308
   0  -6   6 14982.6 104.944   3  21.52360  -163.338
   0  -6   5 11123.3 317.957   7  20.13727   164.445
   0   6  -5 10635.8 265.736   6  20.11168   -80.179
   0  -6   5 7053.92 80.9377   3  20.12409  -141.641
   0  -6   5 9981.92 243.399   2  20.12300    55.059
   0   6  -5 7925.81 109.034   3  20.12409  -143.501
   0   6  -5 9193.74 129.142   5  20.04830  -143.823
   0   6  -4 92417.4 525.273   6  19.26654   -77.603
   0   6  -4 90535.3 373.669   5  19.19855  -178.174
   0  -6   3 82292.4 477.075   2  19.02648    55.201
   0   6  -3 81292.3 477.771   6  19.03966   -74.412
   0  -6   2 3948.74 178.205   2  19.43004    53.320
   0  -6   2 3556.29 124.932   3  19.44427  -133.999
   0  -6   1 2878.33 154.076   2  20.43892    50.147
   0  -6   1 2405.02 165.719   1  20.36906   115.705
   0   6  -1 2396.72 160.015   6  20.46597   -64.887
   0  -6   1 2651.01 133.556   3  20.45288  -138.149
   0   6   0 233356. 718.379   6  22.00245   -58.077
   0  -6   0 225842. 895.643   1  21.89301   119.881
   0  -6   0 224612. 719.931   2  21.97335    45.912
   0  -6   0 235363. 1120.03   0  21.95341   -41.551
   0   6   1 214411. 1149.08   7  23.92674    58.887
   0  -6  -1 218688. 704.551   2  23.93768    41.075
   0  -6  -2 107789. 493.834   2  26.24220    36.317
   0   6   2 109121. 887.576   7  26.22444    69.196
   0  -6  -3 43277.2 645.957   0  28.77652   -70.422
   0  -6  -3 41843.1 317.769   2  28.81330    32.487
   0   6   3 42698.8 302.494   6  28.83544   -29.947
   0  -6  -4 100264. 460.908   2  31.59496    30.518
   0  -6  -4 102050. 959.531   0  31.54951   -79.245
   0   6   5 28698.1 594.570   7  34.50883    97.008
   0  -6  -5 33748.8 647.177   0  34.49130   -87.066
   0  -6  -6 20021.5 582.484   0  37.57315   -93.786
   0   6   6 12842.8 507.568   7  37.59468   104.312
   0   6   7-862.291 456.936   7  40.80139   110.584
   0  -6  -7 965.006 405.872   0  40.77515   -99.449
   0  -6  -8 12151.8 572.916   0  44.08399  -104.168
   0   6   8 8633.78 534.733   7  44.11552   115.940
   0  -6  -9 201.116 433.612   0  47.49127  -108.081
   0   6   9-155.290 426.663   7  47.52862   120.522
   0   6  10 283.343 468.951   7  51.03603   124.466
   0  -6 -10 470.428 414.783   0  50.99237  -111.322
   0   7 -16 3662.56 541.242   0  49.64653  -168.667
   0  -7  16 2597.84 449.615   7  49.82027   168.118
   0   7 -15 494.684 486.039   0  46.30514  -169.439
   0  -7  15 275.489 422.820   7  46.46922   168.366
   0  -7  14 2517.08 425.460   7  43.22863   168.609
   0   7 -14 2500.87 497.512   0  43.07391  -170.197
   0   7 -14 2471.89 291.606   6  43.13284  -100.098
   0   7 -13 19341.2 408.020   6  40.01735   -97.057
   0  -7  13 17191.7 570.186   7  40.10774   168.828
   0  -7  12 1572.73 410.480   7  37.12052   168.991
   0   7 -12 1814.22 280.872   6  37.03589   -94.249
   0  -7  12 1536.55 224.309   2  37.12650    34.699
   0  -7  11 914.330 215.000   2  34.28794    39.279
   0  -7  11 1098.20 358.118   7  34.28692   169.056
   0   7 -11 719.046 265.596   6  34.20855   -91.649
   0  -7  10 44654.2 661.298   7  31.63448   168.955
   0   7 -10 43687.4 502.738   6  31.56308   -89.234
   0  -7   9 297.956 320.608   7  29.20005   168.595
   0  -7   9 316.950 194.692   2  29.19203    47.034
   0   7  -9 577.270 246.113   6  29.13656   -86.974
   0   7  -8 262.959 245.069   6  26.97701   -84.825
   0  -7   8 265.233 55.5407   3  27.00379  -179.107
   0  -7   8 298.295 289.836   7  27.03144   167.847
   0  -7   8 388.831 196.427   2  27.01963    50.152
   0  -7   7 4506.97 311.878   7  25.18768   166.541
   0   7  -7 1414.98 51.7449   5  25.07173   -90.118
   0  -7   7 1892.34 43.6476   3  25.16526  -150.984
   0  -7   7 3762.77 223.994   2  25.17291    52.680
   0   7  -7 4203.08 255.647   6  25.14369   -82.720
   0  -7   6 267.788 211.165   2  23.72005    54.529
   0   7  -6 500.874 242.940   6  23.70450   -80.558
   0   7  -6 499.008 80.7603   5  23.63067  -128.858
   0  -7   6 403.021 45.4554   3  23.72012  -134.890
   0  -7   6 759.494 270.457   7  23.73663   164.479
   0  -7   5 222210. 851.631   2  22.73061    55.594
   0   7  -5 223199. 866.616   6  22.72842   -78.192
   0  -7   4 37252.9 232.777   3  22.27467  -128.972
   0   7  -4 36239.0 290.549   5  22.18853   173.532
   0   7  -3 58446.1 451.191   6  22.36687   -72.042
   0  -7   3 58846.7 447.324   2  22.34663    55.011
   0  -7   2 44797.0 430.378   1  22.90135   114.200
   0  -7   2 45477.3 573.854   0  22.95303   -26.548
   0  -7   1 354331. 1413.02   0  24.09156   -33.346
   0  -7   1 339152. 982.611   2  24.11396    50.729
   0   7  -1 361538. 1458.97   7  24.11560    41.393
   0  -7   1 336911. 1139.08   1  24.03047   118.181
   0   7  -1 337699. 957.666   6  24.14628   -62.493
   0  -7   0 120203. 891.831   0  25.67009   -40.913
   0   7   0 104836. 545.020   6  25.72769   -56.007
   0  -7   0 108978. 698.835   1  25.59913   122.199
   0  -7   0 109652. 568.926   2  25.69351    47.505
   0   7   0 115925. 896.621   7  25.68862    49.480
   0   7   1 13422.4 414.971   7  27.63395    58.103
   0   7   1 11468.3 228.034   6  27.67947   -48.307
   0   7   2 158.606 146.237   6  29.93611   -39.441
   0  -7  -2 143.233 353.389   0  29.87206   -57.357
   0  -7  -2 411.097 139.048   2  29.90444    40.558
   0  -7  -3 38198.6 651.519   0  32.37441   -65.616
   0   7   3 38529.5 652.899   7  32.38832    75.781
   0   7   4 712.652 369.968   7  35.09703    84.205
   0  -7  -4 2120.59 375.399   0  35.08162   -73.476
   0   7   5 514.759 371.683   7  37.97796    92.009
   0  -7  -5 2635.51 421.531   0  37.95997   -80.695
   0   7   6 828.256 396.259   7  41.00599    99.061
   0  -7  -6 739.039 408.255   0  40.98453   -87.136
   0  -7  -7 18278.0 620.291   0  44.13737   -92.760
   0   7   7 17480.1 622.396   7  44.16304   105.323
   0  -7  -8 1157.86 434.002   0  47.40613   -97.598
   0   7   8 237.256 422.785   7  47.43666   110.831
   0   7   9-270.407 431.336   7  50.81879   115.660
   0  -7  -9 81.6608 431.944   0  50.78281  -101.721
   0  -8  16 3636.99 487.248   7  49.79285   168.490
   0   8 -16 3713.02 533.644   0  49.61164  -170.300
   0  -8  15 5354.97 495.502   7  46.59145   168.651
   0   8 -15 5995.88 356.105   6  46.48513  -100.061
   0   8 -15 5598.53 537.966   0  46.42020  -170.971
   0   8 -14 272.716 291.315   6  43.41725   -97.093
   0  -8  14 84.5556 399.787   7  43.51748   168.774
   0  -8  13 5652.97 469.095   7  40.58352   168.833
   0   8 -13 6211.26 344.615   6  40.48973   -94.351
   0  -8  13 5258.93 288.391   2  40.58684    34.961
   0   8 -12 20219.5 428.665   6  37.72033   -91.808
   0  -8  12 18337.2 542.876   7  37.80720   168.787
   0  -8  11 5269.73 419.131   7  35.21210   168.583
   0   8 -11 4980.99 313.203   6  35.13283   -89.437
   0  -8  10 19310.6 521.551   7  32.82883   168.148
   0   8 -10 20639.4 420.732   6  32.75801   -87.210
   0  -8   9 5336.44 269.066   2  30.68165    49.566
   0  -8   9 5202.23 361.335   7  30.69575   167.386
   0   8  -9 5175.88 314.851   6  30.63441   -85.087
   0  -8   8 817.924 303.506   7  28.85877   166.178
   0  -8   8 422.662 216.333   2  28.84177    52.038
   0   8  -8 580.615 269.081   6  28.80812   -83.012
   0   8  -7 63.1150 53.2721   5  27.24628  -111.643
   0   8  -7 277.981 262.178   6  27.33083   -80.910
   0  -8   7 72.0111 30.5176   3  27.34971  -124.018
   0  -8   6 128014. 722.284   2  26.26159    55.264
   0   8  -6 131864. 739.964   6  26.25532   -78.674
   0  -8   5 2540.47 232.076   2  25.62132    55.902
   0  -8   5 1888.05 96.4227   3  25.63328  -124.795
   0   8  -5 1788.66 173.267   5  25.53412  -175.729
   0   8  -5 2387.82 251.079   6  25.62782   -76.169
   0  -8   4 769.024 104.991   3  25.47750  -126.381
   0  -8   4 618.113 208.024   2  25.46122    55.832
   0  -8   3 6525.99 254.087   2  25.78963    55.048
   0   8  -3 6352.28 257.749   6  25.81653   -69.694
   0  -8   3 5707.44 161.312   3  25.80841  -128.838
   0  -8   3 5923.00 237.058   1  25.70538   113.178
   0  -8   2 6433.29 180.677   3  26.60908  -132.219
   0  -8   2 7132.89 371.825   0  26.56261   -27.591
   0  -8   2 7091.30 249.849   1  26.50053   116.774
   0  -8   2 6915.17 247.825   2  26.58967    53.593
   0  -8   1 823.356 316.851   0  27.79786   -33.641
   0  -8   1 888.329 195.879   1  27.72615   120.665
   0  -8   1 599.345 189.938   2  27.82362    51.567
   0   8  -1 981.807 288.883   7  27.82460    42.975
   0  -8   0 618.433 175.710   2  29.44142    49.143
   0   8   0 581.472 290.687   7  29.43579    50.128
   0  -8   0 813.168 202.130   1  29.33270   124.597
   0  -8   0 1224.99 323.107   0  29.41445   -40.259
   0   8   0 441.279 173.014   6  29.48081   -53.871
   0   8   1 492.575 169.159   6  31.42880   -46.525
   0  -8  -1 2593.00 373.878   0  31.35925   -47.284
   0   8   1 503.933 322.842   7  31.37711    57.694
   0  -8  -1 1868.85 168.645   2  31.38964    46.578
   0  -8  -2 40642.9 659.402   0  33.58234   -54.524
   0   8   2 40047.7 356.892   6  33.65532   -38.067
   0  -8  -2 39305.2 375.432   2  33.61797    44.218
   0   8   3 1290.27 380.337   7  36.05627    73.290
   0  -8  -3 1321.39 365.317   0  36.04044   -61.759
   0  -8  -4 1263.91 407.874   0  38.69806   -68.771
   0   8   4 787.182 402.087   7  38.71489    80.889
   0   8   5 3724.53 444.013   7  41.54613    88.100
   0  -8  -5 2991.46 442.728   0  41.52723   -75.369
   0  -8  -6 15679.1 597.401   0  44.50662   -81.420
   0   8   6 15712.1 583.099   7  44.52850    94.793
   0  -8  -7 386.904 425.447   0  47.62054   -86.854
   0   8   7-282.183 456.255   7  47.64618   100.900
   0   8   8 1292.61 482.293   7  50.88804   106.409
   0  -8  -8 1619.24 449.419   0  50.85794   -91.655
   0  -9  16 138.509 424.608   7  50.06752   168.563
   0   9 -16 583.997 510.207   0  49.87924  -171.638
   0   9 -15 1914.41 333.921   6  46.92004   -97.243
   0  -9  15 1647.23 446.355   7  47.03014   168.607
   0  -9  14 298.813 256.602   2  44.13835    34.925
   0   9 -14 1105.93 310.974   6  44.03472   -94.541
   0  -9  14 631.955 405.428   7  44.13771   168.582
   0  -9  13 1626.42 264.214   2  41.40123    39.053
   0  -9  13 1879.09 411.335   7  41.40544   168.452
   0   9 -13 1901.47 317.313   6  41.31001   -92.032
   0   9 -12 1007.96 302.189   6  38.76612   -89.687
   0  -9  12 1252.98 380.266   7  38.85337   168.174
   0  -9  12 940.943 250.502   2  38.84463    42.762
   0  -9  11-35.3838 361.818   7  36.50689   167.691
   0  -9  11 64.3525 236.402   2  36.49404    46.059
   0   9 -11 284.465 294.635   6  36.42861   -87.478
   0  -9  10 43310.1 675.194   7  34.39709   166.930
   0   9 -10 44728.8 555.052   6  34.32869   -85.369
   0   9  -9 53340.4 584.023   6  32.50290   -83.312
   0  -9   9 49696.3 696.716   7  32.56040   165.806
   0   9  -8 27652.0 464.941   6  30.99169   -81.247
   0  -9   8 26757.6 417.453   2  31.01595    53.354
   0  -9   7 3000.71 257.371   2  29.84691    54.830
   0   9  -7 3205.10 301.077   6  29.83643   -79.095
   0  -9   6 75091.5 605.314   2  29.07210    55.776
   0   9  -6 71985.8 419.246   5  28.97093  -163.639
   0  -9   5 51400.2 506.242   2  28.72031    56.169
   0   9  -5 51916.4 513.101   6  28.73502   -74.109
   0  -9   4-22.5949 223.912   2  28.80565    56.006
   0  -9   4 206.654 118.977   3  28.82561  -124.642
   0   9  -4 58.0298 233.196   6  28.83070   -71.021
   0  -9   3 30710.1 417.913   1  29.22779   115.752
   0  -9   3 28717.5 301.235   3  29.34638  -127.700
   0  -9   3 33247.1 559.382   0  29.29126   -23.381
   0  -9   3 31768.7 414.418   2  29.32463    55.311
   0   9  -3 34367.1 413.704   6  29.35795   -67.355
   0  -9   2 765.237 326.097   0  30.22683   -28.284
   0  -9   2 645.858 198.678   1  30.15409   119.349
   0   9  -2 609.151 211.083   6  30.29621   -62.979
   0   9  -2 952.875 303.731   7  30.26345    38.388
   0  -9   2 240.942 207.363   2  30.25691    54.143
   0  -9   1 3414.99 364.177   0  31.54013   -33.719
   0   9  -1 4212.70 340.944   7  31.56967    44.372
   0  -9   1 3307.64 241.097   1  31.45753   123.192
   0  -9   1 3502.07 216.209   2  31.56937    52.601
   0   9  -1 3344.72 223.849   6  31.61240   -57.777
   0   9   0 3080.33 349.936   7  33.21545    50.794
   0  -9   0 2407.42 200.711   2  33.22184    50.834
   0   9   0 2794.73 212.824   6  33.26657   -51.655
   0  -9   0 2641.73 385.311   0  33.19121   -39.587
   0  -9  -1 26237.7 356.842   2  35.17261    49.052
   0   9   1 27148.3 594.510   7  35.15925    57.545
   0  -9  -2 6831.61 238.961   2  37.38236    47.529
   0  -9  -2 7427.52 449.219   0  37.34329   -52.150
   0   9   2 7520.29 432.992   7  37.36191    64.495
   0   9   3 8518.11 480.326   7  39.78891    71.496
   0  -9  -3 8046.06 472.464   0  39.77093   -58.557
   0   9   4 2530.98 428.985   7  42.41132    78.395
   0  -9  -4 3751.44 444.385   0  42.39276   -64.839
   0   9   5 544.344 387.996   7  45.20580    85.052
   0  -9  -5 411.882 430.790   0  45.18561   -70.850
   0   9   6 8640.65 530.805   7  48.15420    91.354
   0  -9  -6 8498.74 536.598   0  48.13146   -76.476
   0  -9  -7 3508.94 476.796   0  51.21685   -81.639
   0   9   7 2881.47 509.801   7  51.24294    97.229
   0 -10  16-461.968 412.913   7  50.64068   168.357
   0  10 -16 263.326 313.533   6  50.52056   -97.488
   0 -10  15 8334.31 511.371   7  47.77863   168.264
   0  10 -15 9409.04 412.863   6  47.66629   -94.805
   0 -10  14 12065.3 514.774   7  45.07847   168.071
   0 -10  14 11391.5 393.479   2  45.07163    38.656
   0  10 -13 4008.40 352.639   6  42.46169   -89.977
   0 -10  13 3636.74 420.578   7  42.55708   167.740
   0 -10  13 2813.97 297.301   2  42.54579    42.249
   0 -10  12 1641.53 282.219   2  40.22019    45.453
   0 -10  12 2474.74 384.239   7  40.23551   167.227
   0  10 -12 2528.20 335.852   6  40.14956   -87.774
   0 -10  11 14596.4 395.068   2  38.12032    48.272
   0 -10  11 15514.7 518.768   7  38.13914   166.476
   0  10 -10 15699.4 429.488   6  36.23275   -83.621
   0 -10  10 15372.6 497.904   7  36.29729   165.422
   0 -10   9 753.094 248.924   2  34.71849    52.725
   0  10  -9 429.576 315.157   6  34.68972   -81.579
   0 -10   8 4450.10 290.801   2  33.48224    54.329
   0  10  -8 4010.11 349.891   6  33.46744   -79.481
   0  10  -7-275.863 305.238   6  32.59685   -77.250
   0 -10   7 168.287 241.145   2  32.59815    55.496
   0  10  -6-87.3843 280.596   6  32.10298   -74.793
   0 -10   6-84.0608 229.628   2  32.09169    56.215
   0  10  -5 2719.44 295.516   6  32.00129   -72.009
   0 -10   5 2895.16 254.450   2  31.97876    56.488
   0  10  -5 3268.51 219.165   5  31.87347   176.356
   0  10  -4 7196.07 313.115   6  32.29510   -68.785
   0 -10   4 6362.41 275.768   1  32.15684   115.057
   0 -10   4 6405.60 292.822   2  32.26305    56.330
   0  10  -3 40916.0 474.859   6  32.97497   -65.010
   0 -10   3 41688.3 648.710   0  32.89938   -24.208
   0 -10   3 37554.8 472.554   2  32.93537    55.782
   0 -10   3 37961.8 493.750   1  32.82525   118.349
   0 -10   2 14461.0 363.549   1  33.85825   121.961
   0  10  -2 14699.4 332.344   6  34.02036   -60.576
   0 -10   2 15751.8 337.042   2  33.97527    54.906
   0 -10   2 16625.0 515.191   0  33.94195   -28.714
   0  10  -2 16744.9 485.870   7  33.98125    40.159
   0 -10   1 4904.84 256.761   2  35.35430    53.798
   0  10  -1 4141.47 398.982   7  35.35391    45.645
   0 -10   1 5465.90 301.246   1  35.22767   125.792
   0  10  -1 3923.21 253.415   6  35.40286   -55.384
   0  10   0 2070.58 234.554   6  37.09008   -49.343
   0 -10   0 1810.74 225.959   2  37.03986    52.590
   0 -10   0 2041.91 404.698   0  37.00546   -38.894
   0 -10  -1 7701.77 269.576   2  38.99871    51.458
   0 -10  -1 8036.26 491.019   0  38.96096   -44.413
   0  10   1 7590.88 473.840   7  38.98449    57.585
   0  10   2 68.1269 410.770   7  41.17815    63.865
   0 -10  -2 1699.97 437.562   0  41.15686   -50.090
   0 -10  -3 1446.25 420.339   0  43.56557   -55.815
   0  10   3-445.506 392.082   7  43.58592    70.215
   0 -10  -4 6323.82 495.069   0  46.16364   -61.473
   0  10   4 6972.88 507.771   7  46.18420    76.524
   0  10   5 364.456 428.212   7  48.95371    82.684
   0 -10  -5 663.177 418.691   0  48.93190   -66.952
   0 -10  -6 724.030 440.174   0  51.85530   -72.154
   0  10   6 560.139 429.601   7  51.87927    88.604
   0  11 -17 284.096 325.522   6  54.21702   -97.815
   0 -11  16 1462.61 401.075   7  51.50511   167.895
   0  11 -16 1832.78 355.766   6  51.38319   -95.133
   0 -11  15 176.358 267.559   2  48.81662    38.118
   0 -11  15 55.3168 369.679   7  48.82614   167.654
   0  11 -15 409.362 325.234   6  48.71304   -92.639
   0 -11  14 3288.40 444.396   7  46.32451   167.286
   0 -11  14 3671.38 330.476   2  46.31062    41.635
   0 -11  13 2015.82 403.912   7  44.01767   166.756
   0 -11  13 1566.54 297.633   2  43.99982    44.781
   0  11 -13 2272.19 355.105   6  43.92381   -88.097
   0 -11  12 323.294 276.710   2  41.90513    47.568
   0  11 -12 369.382 331.287   6  41.84319   -85.987
   0 -11  12 279.337 381.296   7  41.92642   166.019
   0 -11  11 221.477 342.261   7  40.07458   165.026
   0 -11  11-73.3004 281.811   2  40.05047    49.999
   0  11 -11-31.1303 316.309   6  40.00278   -83.939
   0  11 -10 218.211 322.818   6  38.42865   -81.909
   0 -11  10 77.9753 267.797   2  38.46205    52.071
   0 -11   9 626.421 277.753   2  37.16689    53.778
   0  11  -9 318.230 315.962   6  37.14766   -79.845
   0 -11   8 11686.1 375.209   2  36.19089    55.113
   0  11  -8 14723.3 417.818   6  36.18543   -77.686
   0  11  -7 11033.7 399.977   6  35.56378   -75.359
   0 -11   7 10239.2 368.345   2  35.55619    56.075
   0  11  -6-101.919 303.620   6  35.29815   -72.783
   0 -11   6 12.0377 263.882   2  35.27861    56.666
   0  11  -5 163.845 280.592   6  35.39548   -69.866
   0 -11   5-124.854 246.675   2  35.36541    56.903
   0 -11   5 84.9422 226.416   1  35.24844   114.615
   0  11  -4 10283.4 336.587   6  35.85320   -66.517
   0 -11   4 9502.88 326.806   2  35.81431    56.813
   0  11  -3 3781.67 292.488   6  36.65962   -62.639
   0 -11   3 3939.57 423.001   0  36.57485   -24.783
   0 -11   3 2769.23 276.740   1  36.48971   120.993
   0 -11   3 3324.83 267.695   2  36.61375    56.441
   0  11  -3 3236.09 367.254   7  36.62513    37.033
   0 -11   2 21960.7 402.530   2  37.74460    55.854
   0  11  -2 24124.0 414.205   6  37.79556   -58.141
   0 -11   2 21698.6 450.748   1  37.61285   124.639
   0 -11   2 23595.6 588.594   0  37.70785   -28.936
   0  11  -1 34467.0 453.497   6  39.23684   -52.930
   0 -11   1 35140.6 686.826   0  39.14599   -33.420
   0  11   0 5189.54 454.504   7  40.89300    52.191
   0 -11   0 5261.32 266.514   2  40.90099    54.421
   0 -11   0 5045.08 463.716   0  40.86270   -38.177
   0  11   1 15566.5 558.529   7  42.85782    57.772
   0 -11  -1 12764.0 537.925   0  42.83129   -43.144
   0 -11  -2 6461.45 497.488   0  45.02669   -48.247
   0  11   2 8158.53 500.323   7  45.05079    63.509
   0  11   3 6963.45 506.905   7  47.44940    69.325
   0 -11  -3 6452.90 513.686   0  47.42649   -53.403
   0  11   4 557.512 420.535   7  50.03436    75.136
   0 -11  -4 196.747 436.670   0  50.01155   -58.525
   0  11   5 237.139 449.919   7  52.78982    80.861
   0 -11  -5 887.837 433.192   0  52.76609   -63.525
   0  12 -17 58.5812 344.622   6  55.18680   -95.524
   0  12 -16 416.887 352.398   6  52.52824   -93.016
   0  12 -15 670.156 346.040   6  50.04636   -90.667
   0 -12  15 789.460 287.873   2  50.14229    40.931
   0 -12  15 636.380 390.984   7  50.15885   166.814
   0 -12  14 156.161 291.367   2  47.83724    44.048
   0 -12  14-171.518 384.152   7  47.85769   166.274
   0  12 -14-87.5288 342.885   6  47.75561   -88.447
   0  12 -13 4527.07 392.872   6  45.67315   -86.325
   0 -12  13 4101.41 452.088   7  45.76420   165.554
   0 -12  13 3333.42 327.225   2  45.74036    46.825
   0  12 -12 3786.75 377.905   6  43.81852   -84.270
   0 -12  12 2953.47 319.531   2  43.87122    49.270
   0  12 -11 900.064 334.702   6  42.21303   -82.242
   0 -12  11 945.999 297.745   2  42.25121    51.390
   0 -12  10 1296.83 300.119   2  40.90250    53.185
   0  12 -10 1293.37 342.919   6  40.87870   -80.197
   0 -12   9 1409.44 309.317   2  39.84664    54.656
   0  12  -9 1656.14 339.437   6  39.83688   -78.086
   0  12  -8 2576.80 349.763   6  39.10646   -75.848
   0 -12   8 1520.85 319.774   2  39.10278    55.806
   0 -12   7 25623.9 490.259   2  38.68576    56.642
   0  12  -7 29643.2 517.451   6  38.70197   -73.416
   0 -12   6 25220.9 481.365   2  38.60445    57.177
   0  12  -6 27528.9 501.650   6  38.63199   -70.718
   0 -12   5 332.619 276.401   2  38.86062    57.436
   0 -12   5 128.688 261.356   1  38.73120   117.163
   0  12  -5 338.012 298.426   6  38.89803   -67.674
   0 -12   4 10911.9 361.885   2  39.44873    57.452
   0 -12   4 10278.9 370.757   1  39.31605   120.283
   0  12  -3 25386.9 627.480   7  40.36760    38.815
   0 -12   3 22311.7 474.477   1  40.21802   123.712
   0  12  -3 24453.0 444.007   6  40.40881   -60.224
   0 -12   3 24592.8 624.991   0  40.31455   -25.150
   0 -12   3 22261.8 433.404   2  40.35664    57.275
   0  12  -2 13847.0 524.085   7  41.57183    43.254
   0 -12   2 12539.7 355.396   2  41.56702    56.970
   0  12  -2 13480.1 365.325   6  41.62399   -55.648
   0 -12   2 14447.2 546.254   0  41.52665   -28.991
   0  12  -1 960.019 368.077   7  43.05743    47.973
   0 -12   1 992.372 238.961   2  43.05926    56.622
   0 -12   1 1050.36 413.446   0  43.01878   -33.099
   0  12   0 3426.97 403.810   7  44.80244    52.930
   0 -12   0 2203.14 435.456   0  44.76895   -37.431
   0 -12  -1 4251.07 477.588   0  46.75540   -41.935
   0  12   1 4501.17 460.717   7  46.78506    58.080
   0  12   2 1943.39 437.991   7  48.98481    63.371
   0 -12  -2 2164.18 462.315   0  48.95773   -46.556
   0  12   3 114.982 420.002   7  51.38335    68.743
   0 -12  -3-270.977 428.994   0  51.35769   -51.229
   0 -13  16 240.362 297.104   2  54.04557    40.141
   0 -13  15-19.1549 408.355   7  51.76107   165.780
   0 -13  15 84.3735 287.234   2  51.73792    43.254
   0  13 -15 344.521 337.990   6  51.65040   -88.825
   0  13 -14 52.5071 351.850   6  49.55933   -86.684
   0 -13  14-41.7556 280.771   2  49.63205    46.038
   0 -13  13 2124.47 320.490   2  47.74400    48.510
   0  13 -13 2692.06 382.972   6  47.68609   -84.614
   0 -13  12 8952.63 423.171   2  46.09130    50.680
   0  13 -12 10677.3 454.629   6  46.04817   -82.580
   0  13 -11 6590.12 409.296   6  44.66376   -80.543
   0 -13  11 5334.26 369.231   2  44.69227    52.555
   0 -13  10 72.6236 307.148   2  43.56493    54.140
   0  13 -10 533.559 346.202   6  43.55074   -78.461
   0  13  -9 829.001 355.196   6  42.72535   -76.283
   0 -13   9 983.409 299.059   2  42.72575    55.443
   0  13  -8 1426.48 334.678   6  42.20091   -73.954
   0 -13   8 1117.17 295.317   2  42.18829    56.473
   0  13  -7 196.975 316.899   6  41.98646   -71.413
   0 -13   7 180.164 266.039   2  41.96184    57.244
   0 -13   7 322.962 261.417   1  41.81986   114.261
   0  13  -6 4292.54 351.254   6  42.08584   -68.592
   0 -13   6 3773.26 307.753   1  41.90942   116.881
   0 -13   6 4134.36 315.579   2  42.05048    57.775
   0  13  -5-333.077 326.606   6  42.49726   -65.423
   0 -13   5 181.438 251.692   1  42.30981   119.797
   0 -13   5 183.684 264.673   2  42.45259    58.096
   0 -13   4 3384.02 298.100   2  43.16108    58.246
   0  13  -4 3850.69 329.804   6  43.21350   -61.832
   0 -13   4 3229.13 298.226   1  43.01399   123.017
   0  13  -4 4215.68 422.049   7  43.17737    36.557
   0  13  -3 181.425 277.878   6  44.22269   -57.742
   0 -13   3 472.573 256.297   2  44.16411    58.273
   0  13  -3 425.976 366.366   7  44.17462    40.476
   0 -13   2 681.079 430.797   0  45.40213   -28.904
   0  13  -2 504.128 380.017   7  45.45050    44.660
   0 -13   2 342.734 248.050   2  45.44632    58.244
   0 -13   1 8023.74 330.194   2  46.99019    58.242
   0 -13   1 7630.93 512.860   0  46.94563   -32.685
   0  13   0 15520.0 567.195   7  48.76768    53.703
   0 -13   0 12237.1 573.479   0  48.73085   -36.651
   0 -13  -1 7808.66 540.237   0  50.73992   -40.760
   0  13   1 5835.32 492.993   7  50.77286    58.494
   0 -13  -2 1301.99 465.087   0  52.95619   -44.967
   0  13   2 783.490 431.394   7  52.98641    63.413
   0 -14  16 37.0427 307.079   2  55.70848    42.394
   0 -14  15 389.579 329.852   2  53.58709    45.203
   0  14 -14 153.540 362.803   6  51.61225   -84.974
   0 -14  14 61.1350 304.122   2  51.67562    47.713
   0 -14  13 212.403 301.698   2  49.98845    49.937
   0  14 -13 348.060 360.356   6  49.94016   -82.926
   0 -14  12 4240.75 352.570   2  48.54073    51.888
   0  14 -12 5885.15 418.592   6  48.50734   -80.888
   0 -14  11 9230.17 418.519   2  47.34758    53.575
   0  14 -11 11162.5 472.982   6  47.32879   -78.821
   0 -14  10 813.091 320.818   2  46.42313    55.008
   0  14 -10 204.113 365.320   6  46.41846   -76.682
   0  14  -9-182.167 345.258   6  45.78830   -74.425
   0 -14   9 213.246 294.758   2  45.77950    56.198
   0 -14   8 1065.19 290.013   1  45.26977   114.277
   0 -14   8 1306.72 306.753   2  45.42582    57.159
   0  14  -8 1605.74 344.802   6  45.44719   -71.997
   0 -14   7 766.185 291.647   1  45.21346   116.753
   0 -14   7 864.541 291.589   2  45.36731    57.911
   0  14  -7 829.847 326.638   6  45.40018   -69.341
   0 -14   6 2318.60 309.468   2  45.60489    58.477
   0 -14   6 2020.96 308.678   1  45.45070   119.499
   0  14  -6 2395.69 345.018   6  45.64798   -66.397
   0 -14   5 6544.66 357.980   2  46.13496    58.891
   0  14  -5 7572.30 477.312   7  46.15639    34.826
   0  14  -5 7430.92 374.670   6  46.18689   -63.100
   0 -14   4 882.458 287.939   2  46.94987    59.192
   0  14  -4 684.588 372.407   7  46.96592    38.314
   0  14  -4 1220.98 310.580   6  47.00916   -59.382
   0  14  -3 100.939 388.202   7  48.04862    42.049
   0 -14   3 284.731 268.226   2  48.03857    59.432
   0 -14   2 2632.81 294.983   2  49.38759    59.676
   0  14  -2 2464.88 426.189   7  49.39112    46.010
   0 -14   2 2701.86 472.046   0  49.33937   -28.693
   0 -14   1 1966.90 461.249   0  50.93324   -32.186
   0  14  -1 1377.57 418.931   7  50.97869    50.174
   0 -14   0 486.945 428.709   0  52.75582   -35.831
   0  14   0-222.978 418.807   7  52.79615    54.514
   0 -15  13 3098.79 352.822   2  52.45358    51.183
   0 -15  12 428.062 305.675   2  51.19822    52.964
   0  15 -12 1211.34 373.272   6  51.17466   -79.172
   0 -15  11 86.5035 331.481   2  50.19564    54.512
   0  15 -11 371.620 364.086   6  50.18654   -77.056
   0 -15  10 213.695 302.262   2  49.45653    55.839
   0  15 -10-54.1421 359.152   6  49.46131   -74.848
   0 -15   9 2072.46 332.933   2  48.98948    56.961
   0  15  -9 2288.13 372.595   6  49.00735   -72.501
   0 -15   9 2033.43 306.091   1  48.81836   114.392
   0  15  -8 2315.09 368.587   6  48.83022   -69.966
   0 -15   8 1883.95 317.640   1  48.63242   116.753
   0 -15   8 1998.59 327.521   2  48.80020    57.895
   0  15  -7-331.691 338.616   6  48.93214   -67.191
   0 -15   7 43.8519 271.715   1  48.72425   119.360
   0 -15   7-70.9753 296.343   2  48.89110    58.664
   0  15  -6 783.687 332.744   6  49.31183   -64.119
   0 -15   6 527.230 289.675   2  49.26101    59.296
   0 -15   5 5919.68 364.815   2  49.90535    59.824
   0  15  -5 6531.39 387.061   6  49.96460   -60.688
   0  15  -5 5729.41 472.470   7  49.92675    36.633
   0 -15   4 7006.44 376.705   2  50.81646    60.292
   0  15  -4 7198.50 498.807   7  50.83222    39.990
   0 -15   3 357.621 280.947   2  51.98430    60.753
   0  15  -3 519.794 404.253   7  51.99385    43.561
   0 -15   2 515.946 437.806   0  53.34469   -28.369
   0 -16  10 7198.80 401.320   1  52.46248   114.593
   0 -16   9 4716.87 389.589   2  52.34264    57.762
   0 -16   9 4580.59 383.943   1  52.15982   116.863
   0  16  -9 5352.62 426.215   6  52.36951   -70.499
   0  16  -8 400.885 356.060   6  52.34015   -67.851
   0 -16   8 516.249 302.218   2  52.30154    58.703
   0  16  -7 534.497 350.190   6  52.57605   -64.950
   0 -16   7 862.133 298.678   2  52.52683    59.519
   0  16  -6 1876.37 404.289   7  53.04277    35.334
   0 -16   6 1100.73 320.082   2  53.01613    60.240
   0  16  -6 1316.45 345.994   6  53.07475   -61.742
   0 -16   5 223.253 304.143   2  53.76441    60.903
   0 -16   4 1593.54 319.034   2  54.76441    61.552
   0 -17  10 259.890 317.291   1  55.79271   117.071
   1 -17   9 3075.33 372.397   1  55.09668   116.626
  -1  16  -4 3387.91 438.043   7  53.89404    45.402
   1 -16   4 2385.94 337.825   2  53.87156    60.711
  -1  16  -5 493.156 338.318   6  53.01884   -60.015
  -1  16  -5 591.375 372.946   7  52.97580    41.949
   1 -16   5 330.554 314.707   2  52.94838    59.976
  -1  16  -6 239.540 353.937   7  52.31284    38.678
  -1  16  -6 45.7375 348.762   6  52.34243   -63.315
   1 -16   6 316.245 308.321   2  52.28113    59.232
   1 -16   7 712.254 324.149   1  51.69655   118.794
   1 -16   7 564.271 317.967   2  51.87661    58.432
  -1  16  -7 438.899 358.236   6  51.92744   -66.300
   1 -16   8 388.600 299.760   1  51.55866   116.415
  -1  16  -8-206.061 373.967   6  51.77826   -69.021
   1 -16   8 43.2335 318.326   2  51.73912    57.538
   1 -16   9 1628.60 361.961   2  51.87019    56.518
   1 -16   9 1910.57 356.979   1  51.68700   114.229
  -1  16  -9 1998.60 389.893   6  51.89651   -71.527
   1 -16  10 5275.34 390.638   1  52.08016   112.215
   1 -16  11 1298.34 328.565   1  52.73395   110.351
  -1  15  -1 680.834 373.850   7  53.98438    55.625
   1 -15   1 878.223 434.499   0  53.92461   -31.754
  -1  15  -2 268.138 376.989   7  52.41142    51.541
  -1  15  -3 304.016 370.634   7  51.07562    47.590
   1 -15   3 34.2026 292.348   2  51.05843    60.017
   1 -15   4 1025.41 300.393   2  49.96715    59.441
  -1  15  -4 1287.12 373.149   7  49.98960    43.797
  -1  15  -4 816.316 335.399   6  50.03791   -58.856
  -1  15  -5 2534.49 352.645   6  49.20042   -62.381
   1 -15   5 1970.41 308.533   2  49.13779    58.868
  -1  15  -5 1895.02 410.370   7  49.16486    40.190
  -1  15  -6-283.230 335.508   6  48.63306   -65.545
   1 -15   6-73.8504 306.557   1  48.41283   118.746
   1 -15   6-134.734 298.728   2  48.57998    58.241
   1 -15   7 1100.09 299.490   2  48.30064    57.515
  -1  15  -7 819.304 349.724   6  48.34280   -68.402
   1 -15   7 936.264 315.336   1  48.13432   116.286
   1 -15   8 0.57578 284.106   1  48.13546   114.031
   1 -15   8-86.0751 309.837   2  48.30338    56.652
  -1  15  -8-261.933 350.808   6  48.33336   -71.007
  -1  15  -9-199.878 356.715   6  48.60487   -73.410
   1 -15   9 267.186 287.447   2  48.58814    55.624
   1 -15   9 307.629 286.823   1  48.41624   111.962
   1 -15  10 56.2841 303.313   2  49.15128    54.408
  -1  15 -10 297.134 380.058   6  49.15384   -75.659
   1 -15  11 2403.44 352.210   2  49.98580    52.984
  -1  15 -11 3212.57 407.650   6  49.97349   -77.800
   1 -15  12 176.948 317.032   2  51.08204    51.338
  -1  15 -12 168.925 365.072   6  51.05433   -79.874
   1 -15  13 1878.30 349.419   2  52.42835    49.457
  -1  14   1 100.555 415.928   7  53.68663    63.613
   1 -14  -1 789.014 424.956   0  53.63982   -40.020
  -1  14   0 230.974 366.336   7  51.71178    59.082
   1 -14   0 1059.73 422.679   0  51.66097   -36.230
   1 -14   1 1974.17 432.496   0  49.90123   -32.498
  -1  14  -1 1106.84 395.020   7  49.95721    54.636
   1 -14   2 6489.38 340.776   2  48.42641    59.097
  -1  14  -2 5699.86 439.271   7  48.43823    50.308
   1 -14   2 6662.19 485.858   0  48.37592   -28.863
  -1  14  -3 3078.89 417.942   7  47.17041    46.130
  -1  14  -3 3622.16 337.503   6  47.22342   -57.440
   1 -14   3 2807.23 301.679   2  47.15302    58.696
   1 -14   4 3733.65 320.235   2  46.14622    58.317
  -1  14  -4 4513.82 354.939   6  46.20965   -61.249
   1 -14   4 3262.72 329.016   1  45.98606   121.575
  -1  14  -4 4000.34 427.799   7  46.16858    42.133
   1 -14   5 14478.3 459.606   1  45.26368   118.800
   1 -14   5 13560.9 425.593   2  45.41920    57.889
   1 -14   6 10046.2 403.820   1  44.82899   116.245
   1 -14   6 10031.4 398.756   2  44.98235    57.358
   1 -14   7 774.422 299.403   2  44.84223    56.678
   1 -14   7 575.284 278.636   1  44.68852   113.905
  -1  14  -7 1226.43 339.657   6  44.87565   -70.414
   1 -14   8 74.3957 281.022   1  44.84444   111.768
  -1  14  -8-133.006 336.431   6  45.02176   -72.909
   1 -14   8 407.157 285.473   2  45.00103    55.816
  -1  14  -9-410.748 357.265   6  45.46328   -75.217
   1 -14   9-108.790 293.708   2  45.45628    54.744
  -1  14 -10-164.296 371.751   6  46.19360   -77.389
   1 -14  10 400.148 310.904   2  46.20113    53.443
  -1  14 -11 1463.63 391.240   6  47.20237   -79.474
   1 -14  11 1117.97 357.246   2  47.22503    51.898
   1 -14  12 2647.78 361.377   2  48.51462    50.098
  -1  14 -12 3756.54 398.603   6  48.47647   -81.515
   1 -14  13 160.322 315.066   2  50.05490    48.033
  -1  14 -13 25.3810 347.371   6  50.00103   -83.552
   1 -14  14 888.731 309.848   2  51.83020    45.693
  -1  14 -14 1114.20 363.584   6  51.76053   -85.622
   1 -14  15-76.0745 301.959   2  53.82516    43.067
   1 -13  -3 4910.94 499.128   0  54.13564   -49.682
  -1  13   2 2105.92 408.685   7  51.81726    68.134
   1 -13  -2 2861.70 464.066   0  51.77683   -45.544
  -1  13   1 4099.22 454.185   7  49.65801    63.250
   1 -13  -1 4846.14 487.098   0  49.61477   -41.383
  -1  13   0 11919.2 518.762   7  47.71251    58.416
   1 -13   0 11182.2 539.892   0  47.66529   -37.243
   1 -13   1 15456.9 559.006   0  45.94594   -33.172
   1 -13   1 15215.2 388.034   2  45.99200    57.900
  -1  13  -2 1640.83 364.201   7  44.53413    49.056
   1 -13   2 1122.11 398.258   0  44.47529   -29.215
   1 -13   2 1559.90 256.239   2  44.52192    57.684
  -1  13  -2 1665.13 283.671   6  44.59115   -55.693
   1 -13   3 748.599 254.736   2  43.32093    57.524
  -1  13  -3 526.403 328.049   7  43.33847    44.611
   1 -13   3 500.544 279.588   1  43.16954   121.835
  -1  13  -3 1093.14 274.850   6  43.38449   -59.859
  -1  13  -4 7829.71 444.977   7  42.42875    40.380
   1 -13   4 6787.72 356.334   1  42.26131   118.959
  -1  13  -4 8057.35 358.266   6  42.46275   -63.543
   1 -13   4 6465.18 329.210   2  42.40654    57.329
   1 -13   5 6852.10 361.279   1  41.65197   116.298
   1 -13   5 6651.52 343.345   2  41.79357    57.028
   1 -13   6-94.1705 287.098   2  41.49274    56.567
  -1  13  -6 465.512 318.624   6  41.52933   -69.722
   1 -13   6 216.418 267.179   1  41.35216   113.859
   1 -13   7 626.242 280.226   2  41.50959    55.901
   1 -13   7 974.330 276.187   1  41.36736   111.637
  -1  13  -7 1020.44 320.306   6  41.53414   -72.344
  -1  13  -8 9809.19 413.594   6  41.85510   -74.736
   1 -13   8 9149.59 382.498   2  41.84381    54.999
  -1  13  -9 22498.0 514.249   6  42.48636   -76.957
   1 -13   9 20612.7 480.811   2  42.48926    53.839
  -1  13 -10 7944.85 407.203   6  43.41697   -79.065
   1 -13  10 6714.26 366.249   2  43.43473    52.407
  -1  13 -11 6078.36 412.152   6  44.63200   -81.110
   1 -13  11 5044.22 359.029   2  44.66505    50.692
  -1  13 -12 14896.5 484.188   6  46.11399   -83.139
   1 -13  12 12418.5 440.465   2  46.16253    48.688
   1 -13  13 6630.96 379.882   2  47.90839    46.390
  -1  13 -13 7479.39 433.854   6  47.84431   -85.191
  -1  13 -14 600.813 356.525   6  49.80443   -87.303
   1 -13  14 585.956 380.645   7  49.90397   163.933
   1 -13  14 724.885 306.944   2  49.88399    43.790
   1 -13  15 16.4483 290.453   2  52.07184    40.877
   1 -13  15-495.202 386.715   7  52.08755   164.728
  -1  13 -15 211.598 343.454   6  51.97688   -89.508
   1 -12  -4 1765.84 448.815   0  52.68924   -56.296
  -1  12   4 2416.36 438.705   7  52.72444    78.653
   1 -12  -3-145.405 434.124   0  50.15307   -51.863
  -1  12   3 11.7161 395.136   7  50.18871    73.478
   1 -12  -2 103.120 434.261   0  47.80319   -47.339
  -1  12   2-502.413 403.742   7  47.84036    68.249
   1 -12  -1 680.635 417.188   0  45.65643   -42.778
  -1  12   1 117.852 389.743   7  45.69629    63.013
   1 -12   0 6165.92 290.135   2  43.77520    56.371
   1 -12   0 6654.96 454.965   0  43.73219   -38.237
  -1  12   0 6430.65 432.916   7  43.77597    57.819
   1 -12   1-109.172 385.455   0  42.05194   -33.774
  -1  12  -1 84.6743 336.166   7  42.10096    52.717
  -1  12  -1 97.0310 252.577   6  42.16114   -53.523
   1 -12   1 201.769 231.142   2  42.09404    56.338
   1 -12   2 6272.29 343.265   1  40.53708   122.191
  -1  12  -2 6990.31 320.972   6  40.74411   -58.132
  -1  12  -2 7219.62 434.627   7  40.69384    47.761
   1 -12   2 6537.38 306.912   2  40.68126    56.420
   1 -12   3 32133.8 493.953   2  39.55929    56.496
  -1  12  -3 35802.2 504.028   5  39.43344   174.179
  -1  12  -3 34809.4 665.410   7  39.57693    43.004
   1 -12   3 30296.1 548.020   1  39.42292   119.226
  -1  12  -3 35080.8 512.260   6  39.61613   -62.187
   1 -12   4 36406.3 524.537   2  38.74852    56.473
   1 -12   4 35063.3 567.261   1  38.61740   116.453
   1 -12   5 11680.7 376.364   2  38.26529    56.276
  -1  12  -5 11682.7 407.427   6  38.30470   -68.900
   1 -12   6 40347.9 590.795   1  37.99120   111.576
   1 -12   6 42515.6 577.474   2  38.12006    55.850
   1 -12   7 53568.3 640.478   2  38.31606    55.154
  -1  12  -7 60836.7 678.460   6  38.33149   -74.200
  -1  12  -8 34810.3 556.459   6  38.85054   -76.495
   1 -12   8 29487.6 526.607   2  38.84893    54.163
  -1  12  -9 1018.41 343.624   6  39.69423   -78.642
   1 -12   9 500.143 290.950   2  39.70724    52.860
   1 -12  10 235.357 285.062   2  40.87392    51.239
  -1  12 -10 104.007 331.166   6  40.84582   -80.702
  -1  12 -11 597.268 335.197   6  42.28475   -82.728
   1 -12  11 740.999 292.943   2  42.32815    49.296
  -1  12 -12 10.4888 345.298   6  43.98862   -84.769
   1 -12  12 194.509 354.159   7  44.06853   163.435
   1 -12  12 62.9225 306.503   2  44.04735    47.031
   1 -12  13 2597.88 408.734   7  46.02620   164.517
  -1  12 -13 3040.45 363.286   6  45.93493   -86.865
   1 -12  13 2104.72 328.272   2  46.00887    44.442
   1 -12  14 310.981 284.882   2  48.19136    41.525
   1 -12  14 234.795 370.087   7  48.20435   165.346
  -1  12 -14 355.480 327.328   6  48.10239   -89.051
   1 -12  15 804.282 387.249   7  50.58387   165.964
  -1  12 -15 852.937 346.706   6  50.47182   -91.359
  -1  12 -16 1089.42 357.774   6  53.02666   -93.820
  -1  12 -17 346.269 281.884   6  55.75321   -96.464
   1 -11  -5 702.762 427.713   0  51.49720   -63.713
  -1  11   5 260.096 404.755   7  51.53057    85.108
  -1  11   4 5696.05 479.892   7  48.81674    79.724
   1 -11  -4 5388.84 480.195   0  48.78419   -59.060
   1 -11  -3 1592.85 449.256   0  46.24463   -54.220
  -1  11   3 713.392 415.730   7  46.27738    74.195
   1 -11  -2 5613.41 453.590   0  43.89563   -49.255
  -1  11   2 5984.90 442.011   7  43.92971    68.572
  -1  11   1 12349.7 489.271   7  41.79444    62.915
   1 -11  -1 10661.3 493.314   0  41.75780   -44.232
   1 -11   0 195.554 216.057   2  39.89400    54.579
   1 -11   0 174.717 384.010   0  39.85498   -39.223
  -1  11   0 3.62898 361.704   7  39.89550    57.289
  -1  11   0 196.972 238.071   6  39.95776   -50.809
   1 -11   1 4999.93 322.759   1  38.11322   122.607
  -1  11  -1 5318.89 303.993   6  38.31297   -55.963
   1 -11   1 5138.07 279.440   2  38.25188    54.914
  -1  11  -1 5635.19 422.145   7  38.25935    51.759
   1 -11   2 16234.3 316.127   3  36.92678  -138.436
  -1  11  -2 18269.9 394.684   6  36.95733   -60.487
   1 -11   2 16988.1 375.989   2  36.90071    55.302
   1 -11   2 18758.6 536.443   0  36.86113   -29.541
  -1  11  -2 18603.1 523.664   7  36.91362    46.394
   1 -11   2 16076.4 420.398   1  36.77164   119.590
   1 -11   3 14731.1 396.737   1  35.74547   116.715
  -1  11  -3 17533.6 390.265   6  35.91769   -64.443
  -1  11  -3 16810.4 374.358   5  35.75425   173.567
   1 -11   3 14986.7 357.115   2  35.86750    55.612
   1 -11   3 14554.8 278.948   3  35.89314  -135.752
   1 -11   4 9127.86 343.575   1  35.05811   114.040
   1 -11   4 8516.57 229.023   3  35.19973  -133.544
  -1  11  -4 9113.85 325.965   5  35.06317   177.739
   1 -11   4 9097.48 325.542   2  35.17590    55.743
   1 -11   5 119.256 253.447   2  34.84338    55.617
   1 -11   5 151.615 251.503   1  34.72689   111.596
  -1  11  -5 170.165 292.559   6  34.87482   -70.919
  -1  11  -6 2270.08 318.699   6  34.89829   -73.589
   1 -11   6 2001.21 287.254   2  34.87888    55.180
  -1  11  -7 7286.35 366.431   6  35.28745   -75.988
   1 -11   7 5969.61 327.918   2  35.28143    54.397
   1 -11   8 6682.10 338.033   2  36.04031    53.251
  -1  11  -8 8624.13 378.531   6  36.03197   -78.195
   1 -11   9 50.9839 278.734   2  37.13663    51.737
  -1  11  -9-68.7324 321.842   6  37.11336   -80.282
  -1  11 -10 3830.18 354.107   6  38.50746   -82.316
   1 -11  10 3129.45 300.667   2  38.54590    49.857
   1 -11  11 2474.92 384.870   7  40.25948   163.945
   1 -11  11 3100.53 317.482   2  40.24076    47.617
  -1  11 -11 3290.19 354.805   6  40.18717   -84.353
   1 -11  12-3.76273 329.897   7  42.20831   165.107
   1 -11  12-69.0220 277.157   2  42.19354    45.024
  -1  11 -12-108.690 322.303   6  42.12498   -86.440
   1 -11  13 82.7995 286.529   2  44.37807    42.081
  -1  11 -13 730.693 332.030   6  44.29481   -88.615
   1 -11  13 738.771 385.014   7  44.38840   165.968
   1 -11  14 2227.62 423.586   7  46.77643   166.587
  -1  11 -14 2427.78 355.448   6  46.67325   -90.914
   1 -11  14 2066.40 311.901   2  46.77094    38.782
  -1  11 -15 151.927 325.106   6  49.24017   -93.367
   1 -11  15 222.712 361.352   7  49.35237   167.014
  -1  11 -16 2934.81 358.505   6  51.97896   -96.003
   1 -11  16 2496.80 428.676   7  52.09972   167.291
   1 -10  -7 256.293 409.623   0  53.60376   -76.298
  -1  10   7-404.682 436.967   7  53.64002    97.522
  -1  10   6 720.539 414.884   7  50.60492    92.359
   1 -10  -6 264.370 411.700   0  50.57157   -71.903
   1 -10  -5 5573.50 485.809   0  47.68539   -67.161
  -1  10   5 6521.35 487.958   7  47.71667    86.897
   1 -10  -4 400.132 400.136   0  44.95775   -62.114
  -1  10   4 237.888 386.619   7  44.98790    81.171
  -1  10   3-102.824 384.542   7  42.43525    75.231
   1 -10  -3 1341.29 399.533   0  42.40518   -56.818
   1 -10  -2 2063.80 411.336   0  40.04848   -51.345
  -1  10   2 1744.54 396.826   7  40.07965    69.143
   1 -10  -1 23609.0 376.053   2  37.95047    52.337
   1 -10  -1 24180.2 590.963   0  37.91291   -45.780
  -1  10   1 25062.9 385.496   6  38.00951   -47.413
   1 -10   0 2646.14 395.607   0  36.02792   -40.213
  -1  10   0 2859.05 257.496   6  36.12114   -53.218
   1 -10   0 2472.70 226.844   2  36.06310    52.900
  -1  10   0 3267.54 380.922   7  36.06530    56.831
   1 -10   0 2775.99 241.190   3  36.08415  -147.161
   1 -10   1 3926.95 292.657   1  34.33744   120.011
   1 -10   1 3758.81 246.939   2  34.46095    53.629
   1 -10   1 4127.35 226.335   3  34.48381  -143.547
  -1  10  -1 5158.00 365.612   7  34.46894    50.778
   1 -10   1 5041.87 394.456   0  34.42622   -34.740
  -1  10  -1 4285.32 270.344   6  34.51622   -58.324
  -1  10  -2 3656.53 275.910   6  33.22883   -62.779
  -1  10  -2 4385.13 350.991   7  33.19154    44.917
   1 -10   2 3792.01 258.259   2  33.17836    54.337
   1 -10   2 3646.27 380.820   0  33.14194   -29.465
   1 -10   2 3637.53 285.198   1  33.06382   117.076
   1 -10   2 2949.07 209.089   3  33.20178  -140.496
   1 -10   3 18231.9 291.842   3  32.27057  -138.097
   1 -10   3 18691.9 403.434   1  32.13963   114.286
  -1  10  -3 22194.9 404.835   6  32.29149   -66.640
  -1  10  -3 21093.0 379.097   5  32.14664   173.341
   1 -10   3 19175.3 382.364   2  32.24799    54.876
   1 -10   4 7630.87 311.638   1  31.59176   111.708
  -1  10  -4 9158.18 334.663   6  31.73138   -69.976
   1 -10   4 7674.11 199.411   3  31.71725  -136.431
   1 -10   4 8135.58 309.892   2  31.69704    55.133
  -1  10  -4 8640.74 294.341   5  31.59507   178.433
   1 -10   5 24197.6 410.645   2  31.54316    55.029
  -1  10  -5 25407.3 369.640   5  31.43773  -173.392
  -1  10  -6 1120.58 286.818   6  31.80183   -75.419
   1 -10   6 1245.24 253.391   2  31.79152    54.515
  -1  10  -7 2412.30 293.722   6  32.43008   -77.713
   1 -10   7 1620.98 260.385   2  32.43383    53.567
   1 -10   8 13519.1 362.759   2  33.44987    52.182
  -1  10  -8 14533.7 388.761   6  33.43133   -79.846
   1 -10   9-239.488 302.297   7  34.83049   162.764
   1 -10   9-26.9968 250.023   2  34.81079    50.370
  -1  10  -9-341.124 320.348   6  34.77718   -81.897
  -1  10 -10 7902.32 363.025   6  36.43456   -83.937
   1 -10  10 7329.11 338.944   2  36.48319    48.147
   1 -10  10 8285.56 419.560   7  36.49950   164.458
   1 -10  11 31140.8 630.633   7  38.44511   165.711
  -1  10 -11 31862.0 524.878   6  38.36944   -86.021
   1 -10  12 5876.96 431.129   7  40.63516   166.606
  -1  10 -12 6247.99 366.371   6  40.54964   -88.196
  -1  10 -13 1763.86 324.866   6  42.94644   -90.496
   1 -10  13 851.939 282.314   2  43.03827    39.162
   1 -10  13 1658.31 383.386   7  43.04103   167.219
   1 -10  14 6559.35 474.130   7  45.63844   167.613
  -1  10 -14 7782.50 383.796   6  45.53540   -92.955
  -1  10 -15 14400.2 442.591   6  48.29654   -95.601
   1 -10  15 12406.4 555.319   7  48.40751   167.842
  -1  10 -16 1046.48 501.263   0  51.13689  -175.782
   1 -10  16 546.882 426.904   7  51.33262   167.948
   1  -9  -8 2115.58 444.770   0  53.10650   -84.910
  -1   9   8 825.337 447.482   7  53.14569   105.214
   1  -9  -7 6765.76 505.500   0  49.92271   -80.726
  -1   9   7 6096.56 504.817   7  49.95789   100.267
   1  -9  -6 25406.2 674.809   0  46.87040   -76.092
  -1   9   6 29046.7 717.094   7  46.90232    94.918
  -1   9   5 743.926 418.143   7  43.98980    89.177
   1  -9  -5 1028.74 410.289   0  43.96030   -71.022
  -1   9   4 10052.5 483.627   7  41.23536    83.072
   1  -9  -4 9346.24 483.716   0  41.20734   -65.551
   1  -9  -3 28914.9 618.906   0  38.63131   -59.742
  -1   9   3 33078.6 666.493   7  38.65890    76.661
   1  -9  -2 26372.5 568.769   0  36.25742   -53.678
  -1   9   2 26084.3 355.544   6  36.34805   -43.203
  -1   9   1 7446.14 400.575   7  34.14740    63.248
   1  -9  -1 7516.56 245.103   2  34.15055    50.274
   1  -9  -1 7565.27 283.592   3  34.16664  -153.574
  -1   9   1 6819.61 253.489   6  34.20401   -49.744
  -1   9   0 14455.6 313.366   6  32.33015   -55.544
   1  -9   0 11997.4 274.517   2  32.27763    51.329
   1  -9   0 11435.8 277.973   3  32.29652  -149.285
   1  -9   0 12527.4 460.710   0  32.24615   -41.220
  -1   9   0 13628.8 438.275   7  32.28053    56.450
   1  -9   1 4881.73 273.861   1  30.60917   117.492
  -1   9  -1 5222.83 249.867   6  30.76760   -60.627
   1  -9   1 4959.10 225.888   2  30.71801    52.491
   1  -9   1 4989.94 351.629   0  30.68671   -35.075
   1  -9   1 4325.46 208.186   3  30.73854  -145.613
  -1   9  -1 5182.27 324.433   7  30.72650    49.748
   1  -9   2 720.850 205.227   2  29.51470    53.535
   1  -9   2 1088.25 300.169   0  29.48120   -29.172
   1  -9   2 606.164 156.994   3  29.53546  -142.729
  -1   9  -2 1274.29 235.173   6  29.55906   -65.024
   1  -9   2 881.435 221.387   1  29.41416   114.630
  -1   9  -3 26031.6 357.422   5  28.61734   173.659
   1  -9   3 23755.1 284.384   3  28.72690  -140.796
   1  -9   3 24692.7 402.574   1  28.61213   111.923
   1  -9   3 25752.7 374.029   2  28.70750    54.289
  -1   9  -3 27027.1 396.173   6  28.74419   -68.788
   1  -9   4 18623.1 362.300   1  28.23337   109.450
   1  -9   4 18219.6 239.783   3  28.34336  -139.994
   1  -9   4 19225.8 348.153   2  28.32703    54.627
   1  -9   5 2776.07 248.401   2  28.38897    54.470
   1  -9   5 2264.23 129.899   3  28.40059  -140.556
  -1   9  -5 2246.59 234.653   5  28.29177  -169.523
  -1   9  -5 3041.14 274.510   6  28.40344   -74.758
  -1   9  -6 67932.4 469.580   5  28.78559  -154.467
   1  -9   6 68220.2 591.369   2  28.89069    53.783
  -1   9  -7 530.107 169.757   5  29.69640  -135.000
   1  -9   7 203.838 85.3765   3  29.81010  -147.445
  -1   9  -7-148.627 280.155   6  29.79802   -79.382
   1  -9   7-104.317 236.515   2  29.81190    52.563
  -1   9  -8 7678.45 332.144   6  31.08989   -81.464
   1  -9   8 7941.47 378.216   7  31.13622   163.069
   1  -9   9 16326.5 466.764   7  32.78403   164.983
  -1   9  -9 15745.9 399.027   6  32.72622   -83.515
   1  -9  10 13203.4 460.018   7  34.73258   166.346
  -1   9 -10 12950.1 389.495   6  34.66434   -85.605
  -1   9 -11 164.562 290.926   6  36.86393   -87.787
   1  -9  11 256.209 350.454   7  36.94160   167.273
   1  -9  11 214.930 239.585   2  36.93648    42.869
   1  -9  12 174.729 249.909   2  39.37568    39.383
   1  -9  12 422.479 359.664   7  39.37573   167.866
  -1   9 -12 278.463 298.106   6  39.28950   -90.102
   1  -9  13 223.242 378.301   7  42.00541   168.210
  -1   9 -13 432.669 297.878   6  41.91132   -92.583
   1  -9  14 87.6334 363.968   7  44.80684   168.373
  -1   9 -14 336.721 287.361   6  44.70545   -95.258
  -1   9 -15 1554.06 494.774   0  47.58326  -175.404
   1  -9  15 1196.55 427.271   7  47.76158   168.407
  -1   9 -15 1580.47 318.120   6  47.65331   -98.155
   1  -9  16-224.530 422.683   7  50.85588   168.353
  -1   9 -16 118.471 486.948   0  50.66764  -174.877
   1  -8  -9 1351.65 422.301   0  52.88343   -93.695
  -1   8   9 848.918 478.942   7  52.92736   113.106
  -1   8   8 1363.16 458.014   7  49.59730   108.571
   1  -8  -8 1129.56 440.021   0  49.55839   -89.923
   1  -8  -7 5155.26 487.415   0  46.35038   -85.632
  -1   8   7 4399.59 470.065   7  46.38492   103.567
   1  -8  -6 9221.64 496.597   0  43.26767   -80.797
  -1   8   6 7085.06 484.561   7  43.29856    98.063
   1  -8  -5 2129.69 412.335   0  40.32268   -75.410
  -1   8   5 1847.07 411.225   7  40.35072    92.048
  -1   8   4 3161.20 397.673   7  37.55896    85.540
   1  -8  -4 1899.21 388.515   0  37.53282   -69.494
   1  -8  -3 2727.81 170.399   2  34.96180    46.571
  -1   8   3 3064.83 375.357   7  34.94693    78.593
   1  -8  -3 2857.41 367.020   0  34.92159   -63.109
   1  -8  -2 25064.0 389.751   3  32.56423  -161.197
   1  -8  -2 25964.0 325.159   2  32.55394    47.020
  -1   8   2 25812.4 330.498   6  32.60106   -45.422
   1  -8  -1 197.961 182.114   3  30.40966  -156.084
  -1   8   1-1.35251 285.591   7  30.39330    63.768
   1  -8  -1 100.615 153.672   2  30.39561    48.259
   1  -8  -1 373.682 308.806   0  30.36551   -49.348
  -1   8   1 75.7313 177.904   6  30.44368   -51.984
   1  -8   0 861.158 179.277   3  28.55054  -151.544
   1  -8   0 1139.13 298.484   0  28.50586   -42.261
  -1   8   0 1458.04 200.669   6  28.58092   -57.814
   1  -8   0 891.886 215.640   1  28.42854   117.847
   1  -8   0 956.888 172.662   2  28.53374    49.874
  -1   8   0 1760.42 283.206   7  28.53733    56.158
   1  -8   1 14820.3 269.443   3  27.03976  -147.846
  -1   8  -1 17759.4 318.987   6  27.06555   -62.895
   1  -8   1 16821.9 421.968   0  26.99349   -35.269
   1  -8   1 15661.5 299.461   2  27.02154    51.519
   1  -8   1 15759.7 351.680   1  26.92695   115.029
   1  -8   2 2529.78 210.961   2  25.91388    52.914
   1  -8   2 2230.43 165.928   3  25.93192  -145.271
   1  -8   2 2376.30 230.255   1  25.82682   112.237
   1  -8   2 2582.09 326.125   0  25.88300   -28.584
  -1   8  -2 2345.30 234.488   6  25.95208   -67.237
   1  -8   3 312.198 201.005   1  25.17638   109.618
   1  -8   3 400.162 198.108   2  25.25950    53.850
   1  -8   3 249.200 126.957   3  25.27551  -144.120
  -1   8  -3 779.106 228.362   6  25.28912   -70.892
  -1   8  -4 1370.76 210.376   5  25.00787  -176.696
   1  -8   4 1111.11 119.620   3  25.10338  -144.755
   1  -8   4 1478.23 214.567   2  25.09130    54.189
  -1   8  -4 1526.19 238.875   6  25.10975   -73.961
   1  -8   5 3925.32 131.664   3  25.42472  -147.682
  -1   8  -5 3942.38 231.738   5  25.32793  -163.210
  -1   8  -5 4525.83 278.059   6  25.42354   -76.574
   1  -8   5 3988.84 251.865   2  25.41829    53.863
  -1   8  -6 154698. 588.705   5  26.12300  -144.629
  -1   8  -6 174148. 846.977   6  26.21393   -78.877
   1  -8   6 167330. 826.303   2  26.22317    52.866
   1  -8   6 147875. 476.368   3  26.22258  -153.605
  -1   8  -7 79041.6 618.734   6  27.44266   -81.007
  -1   8  -7 63397.8 341.547   5  27.35455  -123.463
   1  -8   7 63283.4 314.529   3  27.45835  -163.126
   1  -8   7 71580.4 575.037   2  27.46690    51.231
   1  -8   7 80533.1 739.804   7  27.48218   163.333
  -1   8  -8 1232.48 123.921   5  28.97137  -104.519
   1  -8   8 1613.51 283.939   7  29.10943   165.537
   1  -8   8 1127.91 224.584   2  29.09773    49.014
  -1   8  -8 1240.92 275.640   6  29.05858   -83.078
   1  -8   9 3179.00 325.884   7  31.06800   167.033
  -1   8  -9 3035.88 292.093   6  31.00702   -85.183
   1  -8   9 3410.35 252.665   2  31.06062    46.272
   1  -8  10 55265.9 716.689   7  33.30658   167.986
  -1   8 -10 59919.3 583.380   6  33.23660   -87.384
   1  -8  11 5326.81 287.749   2  35.78357    39.407
  -1   8 -11 6007.79 323.717   6  35.70289   -89.729
   1  -8  11 6194.22 408.481   7  35.78091   168.539
   1  -8  12 2998.63 276.156   2  38.46292    35.336
   1  -8  12 3710.18 407.069   7  38.45483   168.808
  -1   8 -12 3901.28 304.767   6  38.36956   -92.252
  -1   8 -13 4335.42 318.687   6  41.20807   -94.980
   1  -8  13 4096.40 413.313   7  41.30000   168.880
   1  -8  14 276.084 397.893   7  44.29487   168.820
  -1   8 -14 858.563 486.460   0  44.13344  -175.012
  -1   8 -14 368.519 271.153   6  44.19672   -97.939
  -1   8 -15 1501.01 513.753   0  47.25296  -174.388
   1  -8  15 1158.15 436.400   7  47.42366   168.674
  -1   8 -16 1393.33 520.095   0  50.49502  -173.712
   1  -8  16 1487.62 419.356   7  50.67532   168.476
   1  -7 -10 87.0409 422.230   0  52.93695  -102.334
  -1   7  10 3.37046 456.472   7  52.98737   120.875
   1  -7  -9 34.5419 424.358   0  49.48321   -99.139
  -1   7   9 721.326 425.064   7  49.52770   116.916
  -1   7   8-265.506 420.797   7  46.17205   112.477
   1  -7  -8 756.439 433.155   0  46.13292   -95.414
  -1   7   7 4716.06 460.155   7  42.92585   107.490
   1  -7  -7 6244.92 474.625   0  42.89149   -91.095
  -1   7   6 2363.22 399.224   7  39.79837   101.892
   1  -7  -6 2199.96 417.338   0  39.76809   -86.125
   1  -7  -5 9369.45 456.035   0  36.77667   -80.462
  -1   7   5 10879.8 448.885   7  36.80364    95.640
  -1   7   4 1840.37 336.236   7  33.96178    88.724
   1  -7  -4 1252.99 343.727   0  33.93719   -74.100
  -1   7   3 59701.3 746.694   7  31.30063    81.178
   1  -7  -3 60794.8 725.753   0  31.27732   -67.080
   1  -7  -2 1353.99 195.812   3  28.87345  -164.432
   1  -7  -2 1116.44 313.728   0  28.83428   -59.501
   1  -7  -2 1429.22 145.667   2  28.86518    44.398
  -1   7   2 864.760 303.476   7  28.85767    73.098
   1  -7  -1 31107.7 329.039   2  26.68311    46.283
   1  -7  -1 31149.7 368.802   3  26.69519  -158.851
   1  -7   0 133961. 814.418   1  24.73802   115.337
   1  -7   0 131724. 639.439   3  24.84365  -154.015
   1  -7   0 134346. 630.373   2  24.82889    48.551
   1  -7   1 281778. 1181.50   0  23.34766   -35.262
  -1   7  -1 271118. 900.294   6  23.41111   -65.147
   1  -7   1 256452. 867.011   2  23.37263    50.745
   1  -7   1 244636. 1039.17   1  23.29192   112.601
   1  -7   1 244443. 810.823   3  23.38856  -150.359
  -1   7  -2 176758. 743.863   6  22.41792   -69.427
   1  -7   2 180105. 928.921   0  22.35743   -27.570
   1  -7   2 169618. 727.604   2  22.38603    52.495
   1  -7   2 162283. 797.419   1  22.31191   109.883
   1  -7   2 160463. 608.042   3  22.40121  -148.361
   1  -7   3 118500. 619.237   2  21.92861    53.541
  -1   7  -3 116462. 548.271   5  21.85819   177.281
   1  -7   4 101322. 585.921   2  22.03159    53.741
  -1   7  -4 102252. 600.405   6  22.04125   -75.852
   1  -7   5 241865. 899.182   2  22.68771    53.064
  -1   7  -5 253432. 927.848   6  22.68312   -78.310
   1  -7   5 227481. 586.334   3  22.68832  -158.565
  -1   7  -5 220531. 690.788   5  22.60251  -153.445
  -1   7  -6 26334.2 387.560   6  23.83412   -80.511
   1  -7   6 25884.3 360.207   2  23.85374    51.560
   1  -7   7 2755.74 130.734   3  25.44811   176.026
   1  -7   7 2825.57 224.389   2  25.46381    49.325
  -1   7  -7 2744.47 148.872   5  25.35279  -112.009
  -1   7  -8 1138.56 242.419   6  27.39661   -84.743
  -1   7  -8 884.264 137.921   5  27.31907   -97.165
   1  -7   8 1168.99 214.314   2  27.44551    46.459
   1  -7   8 1462.81 122.979   3  27.42115   161.935
   1  -7   8 1203.66 317.576   7  27.45045   167.804
   1  -7   9 6173.75 366.323   7  29.73147   168.769
   1  -7   9 4957.90 247.339   2  29.73156    43.051
  -1   7  -9 5712.98 283.276   6  29.66909   -86.978
   1  -7   9 4661.09 162.560   3  29.69857   150.322
   1  -7  10 2151.89 252.389   2  32.26548    39.165
   1  -7  10 2554.47 354.231   7  32.26005   169.250
  -1   7 -10 2601.47 278.758   6  32.19020   -89.374
   1  -7  11 302.488 354.783   7  34.99174   169.407
  -1   7 -11 28.5085 252.647   6  34.91526   -91.965
   1  -7  11 271.154 218.031   2  35.00269    34.835
   1  -7  12 13423.7 515.119   7  37.89284   169.354
  -1   7 -12 13444.6 353.321   6  37.81037   -94.777
  -1   7 -13 21114.7 638.890   0  40.79364  -174.582
  -1   7 -13 21156.4 412.853   6  40.85054   -97.832
   1  -7  13 19717.6 561.950   7  40.93857   169.170
  -1   7 -14 2230.81 499.378   0  43.95760  -173.839
   1  -7  14 2186.18 387.941   7  44.11124   168.910
  -1   7 -15 1210.93 484.584   0  47.23607  -173.057
   1  -7  15 829.536 444.056   7  47.39871   168.611
  -1   7 -16 3066.73 546.994   0  50.62122  -172.256
   1  -7  16 2246.87 468.233   7  50.79323   168.297
   1  -6 -11 1556.50 438.792   0  53.26648  -110.524
  -1   6  10 1479.23 444.903   7  49.75000   124.926
   1  -6 -10 1316.85 437.409   0  49.69813  -107.998
  -1   6   9 1251.31 439.036   7  46.26694   121.201
   1  -6  -9 1279.39 428.256   0  46.22131  -104.991
   1  -6  -8 3764.70 456.567   0  42.83842  -101.418
  -1   6   8 1310.89 453.755   7  42.87831   116.957
   1  -6  -7 627.724 401.628   0  39.55505   -97.186
  -1   6   7-941.518 419.656   7  39.58977   112.094
  -1   6   6 432.123 363.914   7  36.41106   106.510
   1  -6  -6 3763.52 396.566   0  36.38089   -92.193
   1  -6  -5 8037.62 413.149   0  33.33105   -86.346
  -1   6   5 4700.89 367.387   7  33.35740   100.108
  -1   6   4 108535. 928.603   7  30.45130    92.822
   1  -6  -4 110392. 937.995   0  30.42789   -79.579
  -1   6   3 29517.8 527.250   7  27.72520    84.641
   1  -6  -3 29640.4 529.449   0  27.70362   -71.886
   1  -6  -2 25758.5 271.034   2  25.23118    41.726
  -1   6   2 26136.9 483.034   7  25.22470    75.637
   1  -6  -1 64263.6 408.472   2  23.01252    44.357
   1  -6  -1 62288.0 458.307   3  23.02271  -161.997
   1  -6   0 141343. 822.438   0  21.14152   -44.525
   1  -6   0 127144. 555.796   2  21.16254    47.403
  -1   6   0 140962. 838.332   7  21.16747    55.915
   1  -6   0 121810. 571.138   3  21.17533  -156.815
   1  -6   0 127479. 726.203   1  21.08571   112.832
   1  -6   1 1416.06 238.253   0  19.75483   -34.934
   1  -6   1 1399.87 178.804   1  19.70976   110.189
   1  -6   1 1402.83 152.780   2  19.77695    50.220
   1  -6   1 1973.89 133.269   3  19.79054  -153.348
  -1   6  -2 22372.7 296.961   6  18.97737   -71.599
   1  -6   2 21338.3 301.537   1  18.89030   107.564
   1  -6   2 23169.7 357.006   0  18.92532   -25.904
   1  -6   2 20883.1 223.310   3  18.96421  -152.449
   1  -6   2 22290.5 277.984   2  18.95215    52.293
  -1   6  -3 6225.97 201.078   5  18.69661  -177.944
   1  -6   3 6026.90 139.293   3  18.76703  -155.130
  -1   6  -3 6090.37 223.635   6  18.77295   -74.947
   1  -6   4 240344. 593.676   3  19.21763  -162.562
  -1   6  -4 264396. 867.206   6  19.21591   -77.649
   1  -6   4 255368. 847.662   2  19.21582    53.109
  -1   6  -4 236392. 700.335   5  19.14527  -161.630
   1  -6   5 52.6288 95.9535   3  20.27447  -175.318
  -1   6  -5 134.176 201.774   6  20.26539   -79.958
   1  -6   5 10.4850 214.038   7  20.29158   163.667
  -1   6  -5-241.997 146.616   5  20.19828  -139.793
   1  -6   5 156.778 175.019   2  20.28039    51.798
   1  -6   6 19618.0 296.863   2  21.86774    49.522
   1  -6   6 19666.0 368.117   7  21.87502   166.849
  -1   6  -6 20195.3 309.703   6  21.83772   -82.107
   1  -6   7 41553.9 305.382   3  23.85620   153.519
  -1   6  -7 39567.0 274.623   5  23.76766  -102.490
   1  -6   7 51478.0 566.573   7  23.88171   168.712
   1  -6   7 42725.4 411.661   2  23.87921    46.460
  -1   6  -7 48297.2 437.720   6  23.83492   -84.271
  -1   6  -8 169739. 556.590   5  26.09605   -91.628
   1  -6   8 172533. 785.487   2  26.22418    42.765
   1  -6   8 158452. 611.229   3  26.19264   141.765
   1  -6   8 200216. 1097.03   7  26.22142   169.659
  -1   6  -8 210799. 857.327   6  26.16661   -86.558
  -1   6  -9 54834.0 487.017   6  28.75950   -89.033
   1  -6   9 57058.7 666.843   7  28.82115   170.013
  -1   6 -10 5423.36 270.828   6  31.55831   -91.731
   1  -6  10 5579.25 374.559   7  31.62590   170.001
   1  -6  10 4552.99 246.258   2  31.63976    33.858
  -1   6 -11 10671.2 317.924   6  34.52302   -94.670
   1  -6  11 11524.6 478.328   7  34.59594   169.773
  -1   6 -12 13304.4 569.453   0  37.57451  -174.083
   1  -6  12 12768.5 498.160   7  37.70325   169.428
  -1   6 -12 13185.3 338.061   6  37.62544   -97.868
  -1   6 -13 1376.15 245.345   6  40.84616  -101.344
  -1   6 -13 1313.11 462.412   0  40.79166  -173.194
   1  -6  13 969.586 410.808   7  40.92859   169.026
   1  -6  14 840.102 375.162   7  44.25919   168.606
  -1   6 -14 1040.92 473.636   0  44.11378  -172.286
  -1   6 -15 428.732 471.549   0  47.53287  -171.380
   1  -6  15-57.2095 395.386   7  47.68710   168.192
  -1   6 -16 802.120 498.124   0  51.04463  -170.488
   1  -6  16 718.702 433.479   7  51.20811   167.798
   1  -5 -11-90.3965 416.634   0  50.20041  -116.193
  -1   5  11 550.660 446.406   7  50.26134   132.295
  -1   5  10 1051.85 439.542   7  46.66815   129.330
   1  -5 -10 935.275 424.071   0  46.61421  -113.951
   1  -5  -9 3418.08 456.672   0  43.10942  -111.236
  -1   5   9 4141.81 454.801   7  43.15681   125.937
  -1   5   8-166.738 438.378   7  39.72941   122.010
   1  -5  -8 101.280 416.249   0  39.68811  -107.946
  -1   5   7-154.380 385.795   7  36.39126   117.420
   1  -5  -7 168.723 354.338   0  36.35556  -103.953
   1  -5  -6 441.835 363.762   0  33.12136   -99.108
  -1   5   6 52.1510 372.961   7  33.15202   112.014
  -1   5   5 2946.31 353.243   7  30.02737   105.627
   1  -5  -5 2573.03 358.086   0  30.00111   -93.244
   1  -5  -4 58703.5 324.099   2  27.05881    37.782
   1  -5  -4 58212.8 672.884   0  27.01900   -86.199
   1  -5  -3 36831.4 273.862   2  24.24328    37.110
   1  -5  -3 37241.5 541.871   0  24.21181   -77.858
  -1   5   2 8086.36 315.714   7  21.65365    79.242
   1  -5  -2 7310.46 161.230   2  21.65903    39.051
   1  -5  -2 8568.63 328.929   0  21.63447   -68.210
   1  -5  -2 6818.10 217.684   3  21.66346  -172.618
   1  -5  -1 222.595 118.242   2  19.38674    42.531
  -1   5   1-189.922 203.519   7  19.38709    68.042
   1  -5  -1 131.533 221.172   0  19.36704   -57.405
   1  -5  -1 157.433 139.619   3  19.39513  -165.709
   1  -5   0 31889.7 283.835   3  17.54864  -160.132
   1  -5   0 33516.5 367.881   1  17.47477   110.296
   1  -5   0 32745.4 276.778   2  17.53775    46.518
   1  -5   1 25660.0 270.664   2  16.24915    50.028
   1  -5   1 26005.3 337.363   0  16.22957   -34.036
  -1   5  -2 199344. 605.429   5  15.60520   176.609
   1  -5   2 199140. 553.860   3  15.66315  -158.474
  -1   5  -3 269143. 701.990   5  15.77410  -169.143
   1  -5   3 283140. 798.240   2  15.83032    52.916
  -1   5  -3 286520. 810.796   6  15.83516   -76.835
   1  -5   3 266178. 605.040   3  15.83334  -165.768
  -1   5  -4 67644.4 429.791   6  16.74233   -79.312
   1  -5   4 62724.5 317.475   3  16.74810  -179.963
   1  -5   4 62051.9 407.899   2  16.75263    51.914
   1  -5   4 66331.1 504.004   7  16.76192   163.657
  -1   5  -4 57925.5 334.179   5  16.68528  -147.127
   1  -5   5 79944.4 586.511   7  18.31726   167.737
  -1   5  -5 63925.2 325.246   5  18.23080  -124.160
   1  -5   5 68712.1 440.161   2  18.31216    49.557
   1  -5   5 69238.6 350.608   3  18.29913   161.930
  -1   5  -5 75567.3 462.356   6  18.28664   -81.522
   1  -5   6 134991. 615.993   2  20.36812    46.176
  -1   5  -6 109499. 414.444   5  20.27103  -106.842
  -1   5  -6 138822. 620.141   6  20.32839   -83.734
   1  -5   6 109767. 456.321   3  20.34646   145.693
   1  -5   6 140246. 799.271   7  20.36811   169.853
   1  -5   7 44030.5 518.613   7  22.78768   170.713
   1  -5   7 37994.0 365.296   2  22.79321    42.044
  -1   5  -7 34401.7 272.896   5  22.67939   -95.250
  -1   5  -7 43436.3 389.128   6  22.74055   -86.103
   1  -5   8 3307.31 321.668   7  25.47906   170.841
  -1   5  -8 3412.97 219.749   6  25.42579   -88.704
   1  -5   9 1755.65 334.829   7  28.37400   170.571
  -1   5  -9 1948.99 218.177   6  28.31551   -91.565
  -1   5 -10 2163.17 423.849   0  31.32112  -174.510
   1  -5  10 1991.46 350.643   7  31.42630   170.101
  -1   5 -10 2255.66 226.887   6  31.36318   -94.695
  -1   5 -11 967.355 219.922   6  34.53789   -98.103
   1  -5  11 1579.50 384.145   7  34.60525   169.545
  -1   5 -11 856.029 437.769   0  34.49252  -173.461
  -1   5 -12 10477.3 542.999   0  37.77031  -172.395
  -1   5 -12 12019.4 308.123   6  37.81944  -101.800
   1  -5  12 10945.9 487.308   7  37.89080   168.969
  -1   5 -13 763.410 454.274   0  41.14174  -171.342
   1  -5  13 725.218 395.105   7  41.27025   168.408
   1  -5  14 477.511 399.438   7  44.73610   167.882
  -1   5 -14 674.770 453.761   0  44.59921  -170.321
  -1   5 -15 969.639 477.914   0  48.13894  -169.336
   1  -5  15 1528.19 440.450   7  48.28458   167.401
  -1   5 -16 575.893 479.229   0  51.75999  -168.391
   1  -4 -12 1710.83 456.448   0  50.98385  -123.536
  -1   4  12 2395.32 490.043   7  51.05540   138.836
   1  -4 -11 3635.56 472.839   0  47.30576  -122.015
  -1   4  11 3903.99 469.639   7  47.36969   136.585
   1  -4 -10 2972.10 459.904   0  43.69963  -120.139
  -1   4  10 3032.48 448.552   7  43.75634   134.023
   1  -4  -9 44952.3 785.103   0  40.16440  -117.825
  -1   4   9 44275.3 770.425   7  40.21427   131.064
   1  -4  -8 5000.39 417.358   0  36.70133  -114.960
  -1   4   8 4290.96 414.667   7  36.74476   127.592
   1  -4  -7 32564.4 613.382   0  33.31474  -111.396
  -1   4   7 34764.5 639.486   7  33.35214   123.457
   1  -4  -6 879.467 340.576   0  30.01323  -106.937
  -1   4   6 247.562 344.552   7  30.04507   118.463
   1  -4  -5 84808.0 805.501   0  26.81175  -101.332
   1  -4  -5 78772.4 583.092   3  26.84597   159.892
  -1   4   4 22606.7 445.653   7  23.75770   104.857
   1  -4  -4 21256.2 446.048   0  23.73510   -94.281
   1  -4  -3 10028.5 154.466   2  20.85288    34.562
   1  -4  -3 9471.31 232.203   3  20.85050   173.824
   1  -4  -2 146801. 612.198   3  18.16765  -178.125
   1  -4  -2 153973. 473.493   2  18.16502    36.613
   1  -4  -1 42465.7 322.513   3  15.82231  -170.285
   1  -4  -1 43566.2 275.173   2  15.81559    40.982
   1  -4   0 38769.8 353.806   0  13.95087   -47.184
   1  -4   0 38812.2 260.285   2  13.96544    46.086
   1  -4   0 40219.5 351.854   1  13.91615   107.679
   1  -4   1 10233.4 158.414   2  12.82427    50.276
   1  -4   1 9736.55 136.850   3  12.83274  -162.672
   1  -4   2 12293.6 142.117   3  12.58612  -168.489
   1  -4   2 12209.0 175.844   2  12.58189    52.321
   1  -4   3 114034. 472.403   2  13.28670    51.870
   1  -4   3 118463. 561.918   7  13.29425   163.377
   1  -4   3 112907. 395.286   3  13.28369   176.319
  -1   4  -3 121133. 482.356   6  13.28129   -78.517
   1  -4   4 120832. 425.457   3  14.79474   155.868
  -1   4  -4 137258. 532.606   6  14.78537   -80.799
   1  -4   4 137228. 540.909   2  14.80634    49.346
  -1   4  -4 122049. 414.346   5  14.73937  -129.182
   1  -4   4 141797. 663.429   7  14.80929   169.005
   1  -4   5 863.158 103.624   3  16.90718   138.366
  -1   4  -5 789.486 160.461   6  16.89228   -83.073
  -1   4  -5 649.109 134.492   5  16.84438  -110.322
   1  -4   5 573.790 140.737   2  16.92743    45.414
   1  -4   6 1241.20 231.051   7  19.45236   172.025
   1  -4   6 965.750 157.054   2  19.46077    40.590
  -1   4  -6 1381.64 172.601   6  19.41315   -85.573
  -1   4  -6 1121.42 149.844   5  19.36075   -97.973
   1  -4   7 17289.9 371.140   7  22.25984   171.745
  -1   4  -7 18365.0 258.035   6  22.21530   -88.380
  -1   4  -8 3667.83 205.269   6  25.21407   -91.502
   1  -4   8 2111.59 327.618   7  25.26308   171.074
  -1   4  -9 1947.98 201.414   6  28.35706   -94.926
   1  -4   9 2033.91 359.844   7  28.41000   170.264
   1  -4  10 14467.3 502.586   7  31.66860   169.437
  -1   4 -10 14617.3 526.478   0  31.57177  -172.628
  -1   4 -10 14520.4 285.435   6  31.61205   -98.643
  -1   4 -11 2752.60 451.914   0  34.91516  -171.350
   1  -4  11 2021.01 418.118   7  35.01939   168.652
  -1   4 -11 2436.26 217.272   6  34.95941  -102.657
   1  -4  12 2197.16 449.713   7  38.45079   167.933
  -1   4 -12 2362.79 465.375   0  38.33889  -170.137
   1  -4  13 27.9360 418.000   7  41.95650   167.290
  -1   4 -13 653.901 464.555   0  41.83660  -168.995
   1  -4  14 380.362 442.335   7  45.53381   166.724
  -1   4 -14 656.745 472.608   0  45.40555  -167.921
  -1   4 -15 6256.08 544.927   0  49.04564  -166.910
   1  -4  15 6096.56 506.436   7  49.18268   166.231
   1  -3 -13 2804.19 458.279   0  52.03933  -129.963
  -1   3  13 2905.68 509.497   7  52.12291   144.483
   1  -3 -12 3341.36 466.358   0  48.28622  -129.060
  -1   3  12 3187.95 459.906   7  48.36163   142.842
  -1   3  11 102.326 436.871   7  44.66658   141.005
   1  -3 -11 20.9286 406.583   0  44.59895  -127.916
   1  -3 -10 37542.8 743.582   0  40.97399  -126.476
  -1   3  10 34919.2 710.765   7  41.03419   138.910
  -1   3   9 287.891 209.212   4  37.48682    70.058
  -1   3   9 45.2747 374.555   7  37.46247   136.479
   1  -3  -9 502.379 370.306   0  37.40936  -124.663
   1  -3  -8 2014.32 362.167   0  33.90508  -122.369
  -1   3   8 2193.67 389.736   7  33.95143   133.601
  -1   3   8 2085.00 218.670   4  33.97228    71.216
   1  -3  -7 267.864 335.042   0  30.46377  -119.440
  -1   3   7 178.306 352.320   7  30.50371   130.122
  -1   3   6 143740. 989.544   7  27.12589   125.827
   1  -3  -6 153534. 1026.49   0  27.09200  -115.659
  -1   3   5 51739.0 589.349   7  23.83074   120.404
   1  -3  -5 49269.9 590.079   0  23.80244  -110.711
  -1   3   4 94300.4 676.115   7  20.64146   113.416
   1  -3  -4 100117. 711.020   0  20.61815  -104.150
  -1   3   3 25313.7 359.077   7  17.59976   104.271
   1  -3  -3 25171.6 285.237   3  17.60363   166.069
  -1   3   2 768415. 1551.72   7  14.78174    92.242
   1  -3  -2 740762. 1523.35   0  14.76536   -83.617
   1  -3  -1 105293. 517.776   0  12.31179   -68.131
   1  -3  -1 101466. 345.001   2  12.32499    40.299
   1  -3   0 42563.0 244.525   3  10.48408  -169.938
   1  -3   0 42506.3 236.133   2  10.47677    46.560
   1  -3   0 42110.2 300.998   0  10.46523   -48.562
   1  -3   1 383.051 97.3313   0   9.57510   -27.037
   1  -3   1 419.362 87.5416   1   9.56195   102.988
  -1   3  -1 476.670 99.5720   5   9.56235  -179.870
   1  -3   1 457.758 64.7577   3   9.59668  -171.641
   1  -3   2 150815. 430.462   3   9.92519   173.622
   1  -3   2 151142. 471.700   2   9.92642    51.653
  -1   3  -3 52582.0 288.272   6  11.35941   -79.806
   1  -3   3 43923.2 243.955   3  11.36568   150.613
  -1   3  -3 44895.0 247.537   5  11.32284  -133.678
   1  -3   3 49074.8 284.888   2  11.37567    48.743
   1  -3   3 54071.7 358.784   7  11.37648   171.182
   1  -3   4 4753.99 131.575   2  13.59137    43.748
  -1   3  -4 4874.65 128.313   6  13.56096   -82.143
   1  -3   4 5042.01 184.585   7  13.58600   173.829
   1  -3   5 177299. 586.275   2  16.26959    37.758
   1  -3   5 182438. 805.363   7  16.25813   173.758
   1  -3   6 78709.4 610.093   7  19.20852   172.710
  -1   3  -6 79800.8 407.848   6  19.17327   -88.056
  -1   3  -7 1916.16 148.452   6  22.29718   -91.624
   1  -3   7 2020.40 270.441   7  22.33612   171.405
  -1   3  -7 1716.11 300.649   0  22.26873  -174.879
  -1   3  -8 1828.07 176.992   6  25.54371   -95.520
   1  -3   8 167.125 309.572   7  25.58591   170.121
   1  -3   9 41951.5 621.303   7  28.92747   168.954
  -1   3  -9 40703.3 625.454   0  28.84649  -171.430
  -1   3  -9 41347.4 354.424   6  28.88223   -99.705
   1  -3  10 59227.6 761.609   7  32.34389   167.931
  -1   3 -10 61059.6 775.167   0  32.25576  -169.913
   1  -3  11 9242.00 496.339   7  35.82609   167.050
  -1   3 -11 9964.08 510.970   0  35.73054  -168.536
  -1   3 -12 3165.50 484.124   0  39.26653  -167.282
   1  -3  12 3904.25 468.451   7  39.36980   166.298
   1  -3  13 1514.41 454.999   7  42.97390   165.661
  -1   3 -13 1705.84 461.908   0  42.86258  -166.134
   1  -3  14 8717.74 531.146   7  46.63953   165.127
  -1   3 -14 9541.47 573.839   0  46.51979  -165.078
   1  -3  15-0.80878 468.277   7  50.36955   164.683
  -1   3 -15-323.856 460.114   0  50.24096  -164.097
  -1   2  13-26.3224 423.280   7  49.63101   148.111
   1  -2 -13 307.092 420.975   0  49.54280  -135.093
  -1   2  12 265.751 441.344   7  45.87302   146.853
   1  -2 -12 454.176 420.652   0  45.79306  -134.537
   1  -2 -11 16737.3 602.888   0  42.10105  -133.802
  -1   2  11 16122.5 594.478   7  42.17310   145.455
  -1   2  11 16093.6 368.930   4  42.20363    71.619
  -1   2  10 392.641 410.647   7  38.52704   143.871
  -1   2  10 377.548 212.241   4  38.55391    73.181
   1  -2 -10 272.890 383.857   0  38.46256  -132.848
   1  -2  -9 8182.61 434.891   0  34.87460  -131.612
  -1   2   9 7734.49 269.055   4  34.95511    74.592
  -1   2   9 7908.57 433.800   7  34.93179   142.038
   1  -2  -8 58497.8 720.335   0  31.33563  -130.008
  -1   2   8 58350.6 722.929   7  31.38580   139.868
  -1   2   7 200231. 1146.43   7  27.88954   137.231
   1  -2  -7 201453. 1172.15   0  27.84612  -127.907
  -1   2   6 31864.2 500.628   7  24.44654   133.932
   1  -2  -6 30647.8 487.371   0  24.40959  -125.111
  -1   2   5 18609.4 374.727   7  21.06551   129.666
   1  -2  -5 17394.8 371.889   0  21.03470  -121.307
  -1   2   4 28455.3 387.617   7  17.76464   123.937
   1  -2  -4 27543.3 380.880   0  17.73954  -115.986
  -1   2   3 190587. 764.366   7  14.58133   115.918
  -1   2   3 157319. 274.533   2  14.58726    10.332
   1  -2  -3 192232. 783.573   0  14.56131  -108.289
   1  -2  -3 169540. 586.998   3  14.58143   156.648
  -1   2   2 39590.9 163.167   2  11.59659   -12.423
   1  -2  -2 42099.0 334.072   0  11.57971   -96.727
   1  -2  -2 33420.6 241.274   3  11.59617   165.764
  -1   2   2 34548.0 299.276   7  11.59573   104.194
   1  -2  -1 7546.38 116.798   3   8.99048   175.871
   1  -2  -1 7680.01 148.746   0   8.97623   -78.564
  -1   2   1 7394.80 141.393   7   8.99033    86.184
   1  -2   0 21722.9 147.023   2   7.16997    49.093
   1  -2   0 21766.0 154.459   3   7.17572  -178.189
   1  -2   0 21295.2 197.683   1   7.14806   101.934
  -1   2   0 22148.5 166.441   0   7.16117    56.897
   1  -2   0 22514.4 167.501   0   7.16117   -48.866
   1  -2   1 16294.7 140.391   3   6.80804   172.012
   1  -2   1 16970.2 147.322   5   6.78317   172.177
   1  -2   1 17754.6 144.979   7   6.81212   159.160
  -1   2  -1 17232.6 146.129   3   6.80804  -166.072
  -1   2  -1 17498.7 158.783   5   6.78317  -166.238
   1  -2   1 18472.1 143.542   2   6.80690    51.644
   1  -2   2 127604. 426.847   7   8.09268   176.134
   1  -2   2 120219. 376.654   2   8.09395    47.563
   1  -2   2 108947. 338.663   5   8.05500   147.052
   1  -2   2 103783. 332.421   3   8.08609   146.971
  -1   2  -2 110330. 337.116   5   8.05500  -138.181
  -1   2  -3 19265.8 159.510   6  10.41578   -80.510
   1  -2   3 20667.9 239.680   7  10.43266   178.195
  -1   2  -4 21719.3 181.163   6  13.26801   -83.754
   1  -2   4 22434.3 291.094   7  13.28958   176.197
  -1   2  -5 415204. 753.222   6  16.37803   -87.729
   1  -2   5 411730. 1201.75   7  16.40312   173.624
  -1   2  -6 834.152 306.304   0  19.60868  -174.070
   1  -2   6 624.556 245.935   7  19.66062   171.307
   1  -2   7 11084.5 362.080   7  23.01082   169.385
  -1   2  -7 11042.6 184.518   6  22.98005   -96.856
  -1   2  -7 11208.5 376.623   0  22.95235  -171.646
   1  -2   8 8971.35 386.989   7  26.42913   167.825
  -1   2  -8 9432.06 188.335   6  26.39578  -101.772
  -1   2  -8 9583.65 416.580   0  26.36389  -169.592
  -1   2  -9 8416.50 201.297   6  29.86769  -106.902
   1  -2   9 9178.89 452.765   7  29.90357   166.565
  -1   2  -9 9072.40 445.186   0  29.83132  -167.839
  -1   2 -10 29064.1 630.330   0  33.34926  -166.325
   1  -2  10 27839.9 610.296   7  33.42877   165.548
   1  -2  11 8952.42 504.257   7  37.00313   164.726
  -1   2 -11 10374.6 534.747   0  36.91610  -164.998
   1  -2  12 3470.14 466.176   7  40.62745   164.062
  -1   2 -12 3281.33 480.910   0  40.53261  -163.820
   1  -2  13 1278.45 475.967   7  44.30418   163.528
  -1   2 -13 1104.26 464.885   0  44.20119  -162.760
  -1   2 -14 316.586 464.687   0  47.92556  -161.794
   1  -2  14 858.009 476.313   7  48.03707   163.102
  -1   2 -15-762.180 467.462   0  51.71056  -160.903
   1  -2  15 139.196 470.267   7  51.83099   162.770
  -1   1  14 161.838 439.115   7  51.16296   152.473
   1  -1 -14 273.111 435.460   0  51.06080  -140.198
   1  -1 -13 344.713 417.950   0  47.26483  -140.086
  -1   1  13 251.841 442.417   7  47.35831   151.652
  -1   1  12 11042.2 344.566   4  43.64404    74.013
  -1   1  12 10754.9 565.922   7  43.61089   150.775
   1  -1 -12 11931.9 554.520   0  43.52570  -139.881
  -1   1  11 1079.77 237.003   4  39.94456    75.719
   1  -1 -11 1117.84 432.267   0  39.83791  -139.565
  -1   1  11 926.777 430.879   7  39.91512   149.820
  -1   1  10 2905.51 416.029   7  36.26628   148.761
   1  -1 -10 3632.63 416.882   0  36.19677  -139.115
  -1   1  10 3320.81 246.156   4  36.29213    77.307
   1  -1  -9 1051.07 366.779   0  32.59845  -138.494
  -1   1   9 1159.35 215.896   4  32.68288    78.778
  -1   1   9 1706.72 372.074   7  32.66054   147.559
   1  -1  -8 8238.53 409.028   0  29.04014  -137.650
   1  -1  -8 8976.93 223.073   6  29.08891  -126.699
  -1   1   8 9040.56 421.690   7  29.09503   146.161
  -1   1   8 8148.27 259.775   4  29.11395    80.130
  -1   1   7 65616.7 669.580   7  25.56827   144.487
  -1   1   7 66716.3 477.410   4  25.58382    81.348
   1  -1  -6 25572.9 269.305   6  22.07881  -119.163
  -1   1   6 26382.7 428.596   7  22.08082   142.416
   1  -1  -5 4674.69 170.006   3  18.63098   134.739
   1  -1  -5 4930.52 163.474   6  18.63692  -116.011
  -1   1   4 199967. 804.881   7  15.24791   136.140
   1  -1  -4 183516. 612.440   3  15.24307   139.554
   1  -1  -4 208241. 826.856   0  15.21968  -129.531
   1  -1  -4 193234. 581.435   6  15.25003  -113.253
  -1   1   3 27236.9 284.410   7  11.94231   130.945
   1  -1  -3 27844.6 218.771   3  11.93850   145.989
  -1   1   2 270801. 577.599   6   8.80130    98.314
   1  -1  -2 267543. 589.804   6   8.80130  -108.663
   1  -1  -1 7341.88 91.0191   7   6.03809  -100.233
  -1   1   1 4042.65 89.0393   6   6.04577   101.890
   1  -1  -1 8888.56 100.797   0   6.02504  -100.360
  -1   1   1 6749.15 88.1187   7   6.03809   107.678
  -1   1   1 6171.42 88.7088   0   6.02504   107.845
   1  -1  -1 5032.17 73.7029   3   6.03619   166.267
  -1   1   0 50832.6 215.861   5   4.43183  -169.964
  -1   1   0 38771.7 209.592   1   4.43355   -99.397
  -1   1   0 45712.9 205.937   3   4.44658  -169.836
   1  -1   1 51122.3 208.500   5   5.19915   149.152
  -1   1  -1 48115.7 205.124   5   5.19915  -146.282
   1  -1   2 11603.3 150.965   7   7.67675  -171.942
  -1   1  -2 10679.8 123.330   5   7.64387  -118.748
  -1   1  -3 64827.5 402.731   0  10.69503   177.085
  -1   1  -3 66641.9 229.085   6  10.70820   -81.221
  -1   1  -4 31524.3 177.415   6  13.96410   -87.493
   1  -1   4 29809.8 339.541   7  13.97793   174.007
  -1   1  -5 671361. 3271.89   6  17.32372   -93.879
   1  -1   5 676234. 1603.19   7  17.34002   170.122
  -1   1  -6 234817. 537.108   6  20.74638  -100.082
   1  -1   6 233380. 1061.52   7  20.76500   167.439
  -1   1  -7 45885.0 272.960   6  24.21579  -106.139
  -1   1  -7 44826.9 583.646   0  24.18690  -166.590
  -1   1  -8 2409.17 370.493   0  27.69196  -164.698
  -1   1  -8 2601.00 138.947   6  27.72555  -112.183
   1  -1   8 1846.89 374.265   7  27.74869   164.127
   1  -1   9 62431.9 784.462   7  31.29937   163.083
  -1   1  -9 69498.6 803.162   0  31.23548  -163.156
  -1   1 -10 7412.69 479.263   0  34.81825  -161.861
   1  -1  10 6983.35 485.404   7  34.88954   162.294
   1  -1  11 549.022 443.886   7  38.52157   161.696
  -1   1 -11 91.9555 435.437   0  38.44265  -160.747
   1  -1  12 1696.97 449.274   7  42.19897   161.245
  -1   1 -12 1831.20 471.827   0  42.11213  -159.767
  -1   1 -13 2744.71 511.067   0  45.83105  -158.887
   1  -1  13 2964.89 497.611   7  45.92614   160.910
  -1   1 -14 436.092 447.112   0  49.60461  -158.084
   1  -1  14 905.529 481.821   7  49.70831   160.670
   1   0 -14 1106.99 442.705   0  48.99574  -144.703
  -1   0  14 1577.13 467.719   7  49.10378   155.540
  -1   0  13 39.8769 248.175   4  45.36109    75.948
   1   0 -13-79.3030 438.106   0  45.22592  -144.874
  -1   0  13 13.7412 425.732   7  45.32528   155.032
  -1   0  12 20681.7 621.471   7  41.60013   154.515
  -1   0  12 21014.4 414.990   4  41.63216    77.741
  -1   0  11 3433.51 262.181   4  37.95134    79.433
   1   0 -11 2766.29 422.707   0  37.83994  -145.089
  -1   0  11 3032.84 451.450   7  37.92297   153.982
   1   0 -10 159.117 365.189   0  34.21391  -145.125
  -1   0  10 55.5152 211.587   4  34.31403    81.034
  -1   0  10 72.6506 394.815   7  34.28920   153.426
  -1   0   9 13426.1 468.731   7  30.69500   152.835
   1   0  -9 13625.0 467.372   0  30.62721  -145.104
  -1   0   9 12928.5 302.855   4  30.71637    82.547
   1   0  -9 13013.1 261.858   6  30.67521  -119.873
   1   0  -8 4443.61 365.967   0  27.07699  -145.015
  -1   0   8 3627.87 221.163   4  27.15545    83.974
  -1   0   8 3667.59 357.993   7  27.13747   152.198
   1   0  -8 3487.18 183.911   6  27.11985  -115.765
   1   0  -7 17939.5 243.512   6  23.59950  -111.979
  -1   0   7 17808.4 287.681   4  23.62961    85.310
   1   0  -7 18112.8 415.585   0  23.56161  -144.845
  -1   0   7 16962.4 398.528   7  23.61497   151.499
   1   0  -6 18690.3 227.070   6  20.11453  -108.490
  -1   0   6 18605.3 264.181   4  20.13920    86.541
  -1   0   5 83276.6 561.836   7  16.68022   149.859
  -1   0   5 80242.7 436.311   4  16.68829    87.642
   1   0  -5 82175.3 568.804   0  16.64071  -144.192
   1   0  -5 80362.9 375.532   6  16.66907  -105.298
   1   0  -4 35063.0 241.094   3  13.27537   129.917
  -1   0   4 35157.3 336.097   7  13.28433   148.937
  -1   0   3 48308.1 321.699   7   9.97367   148.191
   1   0  -3 52306.6 330.967   0   9.94766  -143.335
   1   0  -3 41367.8 227.503   3   9.96630   135.877
  -1   0   3 38263.6 129.318   2   9.97278    68.057
   1   0  -3 44295.8 234.120   6   9.96721   -99.978
  -1   0   2 30991.5 168.339   6   6.84797    93.030
  -1   0   2 34426.2 207.647   7   6.85151   149.110
   1   0  -2 32886.6 180.048   6   6.84797   -98.093
  -1   0   2 30113.0 157.721   3   6.84628  -151.079
   1   0  -2 35505.1 206.278   7   6.85151  -144.113
  -1   0   1 37072.2 165.912   3   4.32134  -170.053
  -1   0   1 39225.6 175.766   5   4.30857  -170.148
   1   0  -1 21465.6 134.371   6   4.32324   -97.390
  -1   0  -1 150401. 352.820   5   5.86696  -137.787
   1   0   1 175344. 461.295   0   5.88294  -139.601
   1   0   1 115835. 312.031   5   5.86696   138.349
   1   0   1 173427. 451.984   7   5.88722  -139.801
  -1   0  -2 153287. 428.007   5   8.85368  -101.740
  -1   0  -2 157908. 314.975   4   8.89604  -116.084
   1   0   3 996.811 77.0726   4  12.16488    94.779
   1   0   3 2219.61 162.050   7  12.15047   171.737
   1   0   4 309907. 1048.45   7  15.52306   165.920
   1   0   4 311228. 631.496   4  15.54100    90.983
  -1   0  -5 64319.3 224.955   6  18.94922  -110.197
   1   0   5 63921.2 347.507   4  18.97655    88.177
   1   0   5 65146.8 589.000   7  18.95518   162.832
  -1   0  -6 2345.40 87.4286   6  22.42162  -117.403
   1   0   6 2274.12 146.239   4  22.45443    85.803
   1   0   6 3471.33 303.753   7  22.42965   160.999
  -1   0  -6 3099.02 315.585   0  22.39466  -161.357
   1   0   7 4209.95 191.867   4  25.96856    83.635
  -1   0  -7 4469.71 373.131   0  25.89843  -159.704
  -1   0  -7 4321.51 110.104   6  25.93024  -124.162
   1   0   8 34917.2 614.967   7  29.48591   159.069
   1   0   8 33521.3 350.884   4  29.51760    81.561
  -1   0  -8 35127.0 620.751   0  29.43690  -158.440
  -1   0  -9 5823.12 460.876   0  33.01114  -157.422
   1   0   9 5860.00 439.618   7  33.06741   158.558
  -1   0 -10 6302.45 480.618   0  36.62365  -156.566
   1   0  10 6345.01 480.257   7  36.68739   158.220
   1   0  11 1511.68 430.240   7  40.34938   158.008
  -1   0 -11 1012.12 443.687   0  40.27792  -155.822
   1   0  12 21011.9 663.794   7  44.05771   157.890
  -1   0 -12 24397.2 679.520   0  43.97827  -155.156
  -1   0 -13 2277.94 454.223   0  47.72974  -154.545
   1   0  13 1505.21 480.750   7  47.81749   157.845
  -1   0 -14 891.421 452.497   0  51.53817  -153.973
   1   0  14 313.710 461.597   7  51.63459   157.862
   1   1 -15-406.557 471.327   0  50.96719  -148.537
  -1  -1  15 243.458 450.103   7  51.09068   158.663
   1   1 -14 1042.52 472.392   0  47.17929  -148.963
  -1  -1  14 1212.45 442.046   7  47.29372   158.404
  -1  -1  13 1244.99 448.998   7  43.55474   158.175
  -1  -1  13 735.572 267.153   4  43.58936    79.345
   1   1 -13 1276.06 457.850   0  43.44897  -149.387
   1   1 -12 4050.44 451.355   0  39.77101  -149.815
  -1  -1  12 3892.59 469.737   7  39.86845   157.979
  -1  -1  12 3967.91 279.221   4  39.89936    81.090
  -1  -1  11 8361.57 304.355   4  36.25783    82.753
  -1  -1  11 7820.74 462.255   7  36.23053   157.820
   1   1 -10 8206.61 431.143   0  32.55597  -150.722
  -1  -1  10 8443.15 287.261   4  32.66143    84.342
   1   1 -10 8643.00 238.721   6  32.60426  -114.918
  -1  -1  10 9058.52 460.154   7  32.63763   157.707
  -1  -1   9 15058.2 468.454   7  29.08767   157.651
  -1  -1   9 15297.0 314.797   4  29.10805    85.863
   1   1  -9 15372.4 262.835   6  29.05664  -110.854
  -1  -1   8 5509.88 229.414   4  25.59735    87.318
  -1  -1   8 5281.28 338.944   7  25.58032   157.677
   1   1  -8 5668.19 195.392   6  25.55160  -107.068
   1   1  -8 4881.49 344.885   0  25.51360  -151.799
   1   1  -7 1352.94 266.194   0  22.05851  -152.476
  -1  -1   7 1185.69 258.093   7  22.11800   157.823
  -1  -1   7 799.279 167.223   4  22.13173    88.706
  -1  -1   7 1027.05 71.3425   2  22.12995    18.882
   1   1  -7 921.915 148.796   6  22.09157  -103.532
   1   1  -6 363.291 141.169   6  18.68391  -100.238
   1   1  -6 1984.81 258.843   0  18.65568  -153.336
  -1  -1   6 1456.85 73.9011   2  18.71538    31.817
  -1  -1   6 710.776 158.788   4  18.71848    90.025
  -1  -1   6 611.700 231.000   7  18.70799   158.165
  -1  -1   5 624615. 1127.44   4  15.37469    91.263
  -1  -1   5 626380. 1393.97   7  15.36742   158.855
  -1  -1   5 539455. 2623.92   2  15.37032    43.895
   1   1  -5 604683. 968.373   6  15.34582   -97.204
   1   1  -5 525284. 911.400   3  15.35340   117.373
   1   1  -4 2183.14 105.830   6  12.11686   -94.475
  -1  -1   4 2306.09 168.072   7  12.13569   160.250
   1   1  -3 4399.73 70.6693   3   9.10162   129.192
  -1  -1   3 5364.14 73.5424   3   9.10162  -141.914
  -1  -1   3 5148.12 75.4606   2   9.10532    65.355
  -1  -1   3 6412.09 116.769   4   9.11177    93.482
   1   1  -3 6564.23 114.226   6   9.09542   -92.130
  -1  -1   3 6457.04 155.486   7   9.11069   163.297
   1   1  -3 4708.07 73.4204   2   9.10532   -76.895
   1   1  -2 24906.9 155.404   6   6.55590   -90.259
  -1  -1   2 27173.1 191.701   7   6.56557   170.766
  -1  -1   2 24159.1 119.615   5   6.54027  -167.993
   1   1  -2 25707.2 187.959   7   6.56557  -167.522
  -1  -1   2 23983.8 149.790   4   6.56428    94.699
   1   1  -2 18373.2 119.737   2   6.55801   -78.138
  -1  -1   2 19229.3 119.939   2   6.55801    73.602
  -1  -1   1 6097.14 87.5995   0   5.23003     4.911
   1   1  -1 21001.5 151.153   0   5.23003    -7.644
   1   1  -1 14360.9 104.970   2   5.23386   -78.554
   1   1  -1 5203.55 63.0303   4   5.23666   -92.925
  -1  -1   1 15067.7 107.550   6   5.23744    90.412
  -1  -1   1 10038.1 86.6077   2   5.23386    78.232
  -1  -1   1 20539.8 105.002   4   5.23666    97.921
   1   1  -1 13854.2 102.612   6   5.23744   -88.595
  -1  -1   0 26267.5 143.372   5   5.97683   116.751
  -1  -1   0 18843.9 167.625   0   5.99499    20.410
  -1  -1   0 29266.4 119.514   6   6.00183    93.379
   1   1   0 31635.5 211.117   7   5.99387   -22.378
   1   1   0 31420.9 209.747   0   5.99499   -22.455
   1   1   0 16880.3 93.8654   6   6.00183   -85.014
   1   1   0 10055.8 94.1997   5   5.97683  -120.048
  -1  -1  -1 150202. 568.883   0   8.28450    25.779
   1   1   1 160640. 566.310   7   8.28358   -27.288
   1   1   2 2066.91 142.334   7  11.20838   151.591
   1   1   2 2052.29 55.5027   4  11.22026    86.441
   1   1   3 156192. 376.449   4  14.40888    84.730
  -1  -1  -3 160656. 759.317   0  14.38438  -152.063
  -1  -1  -4 31907.3 429.158   0  17.69213  -151.759
   1   1   4 31415.3 435.424   7  17.70732   151.630
   1   1   5 57671.4 598.780   7  21.09914   151.890
  -1  -1  -5 56028.9 588.452   0  21.07747  -151.542
   1   1   6 22686.0 469.094   7  24.54700   152.183
  -1  -1  -6 15309.7 115.617   2  24.59053   -10.284
  -1  -1  -6 21991.7 473.519   0  24.51863  -151.348
  -1  -1  -6 12957.2 97.6861   2  24.59053   -86.932
   1   1   6 21962.4 242.625   4  24.57283    79.817
  -1  -1  -7 181046. 1143.07   0  28.00615  -151.156
   1   1   7 176332. 1125.16   7  28.04139   152.488
   1   1   8 3350.10 396.098   7  31.57875   152.797
  -1  -1  -8 3834.48 383.627   0  31.53645  -150.958
   1   1   8 2971.18 184.651   4  31.61155    76.334
   1   1   9 11416.9 499.689   7  35.15875   153.108
   1   1   9 11434.7 257.300   4  35.19514    74.490
  -1  -1  -9 12318.5 496.790   0  35.10920  -150.749
  -1  -1 -10 170.435 415.293   0  38.72598  -150.527
   1   1  10 85.9836 425.828   7  38.78300   153.420
   1   1  11 8186.26 508.881   7  42.45451   153.736
  -1  -1 -11 8361.60 527.432   0  42.38977  -150.292
  -1  -1 -12 2600.27 463.586   0  46.10459  -150.043
   1   1  12 2670.17 482.663   7  46.17733   154.057
  -1  -1 -13 1582.38 449.572   0  49.87540  -149.779
   1   1  13 1535.40 483.155   7  49.95647   154.384
  -1  -2  15 805.283 430.519   7  49.49468   161.058
   1   2 -15 190.785 457.839   0  49.36442  -152.318
  -1  -2  14 830.299 460.830   7  45.75280   161.009
   1   2 -14 442.315 452.037   0  45.63158  -152.925
   1   2 -13 762.706 431.526   0  41.95820  -153.559
  -1  -2  13 36.2043 412.719   7  42.07077   161.014
   1   2 -12 1248.83 415.793   0  38.34073  -154.232
  -1  -2  12 944.361 391.688   7  38.44497   161.081
  -1  -2  12 1219.54 255.847   4  38.47474    84.077
  -1  -2  11 186.066 240.491   4  34.89944    85.693
  -1  -2  11 351.246 387.886   7  34.87323   161.223
   1   2 -11 191.591 195.081   6  34.82661  -111.495
   1   2 -11 386.215 373.458   0  34.77703  -154.959
  -1  -2  10 5041.26 274.277   4  31.37793    87.244
   1   2 -10 4685.24 245.194   6  31.31117  -107.579
   1   2 -10 5724.04 410.019   0  31.26679  -155.759
  -1  -2  10 5436.07 412.198   7  31.35518   161.456
   1   2  -9 46694.3 404.573   6  27.85159  -103.933
  -1  -2   9 46783.7 290.961   2  27.90825    16.447
  -1  -2   9 47248.0 463.196   4  27.91238    88.737
  -1  -2   8 91984.1 578.674   4  24.50893    90.175
  -1  -2   8 97583.7 770.542   7  24.49287   162.310
   1   2  -8 101418. 790.314   0  24.41963  -157.708
  -1  -2   8 85987.5 370.696   2  24.50343    26.626
   1   2  -8 94247.0 507.763   6  24.45409  -100.531
  -1  -2   7 116984. 587.471   4  21.18035    91.561
  -1  -2   7 118393. 765.005   7  21.16754   163.027
  -1  -2   6 49596.8 371.942   4  17.95145    92.901
   1   2  -6 49195.9 333.549   6  17.90880   -94.452
  -1  -2   6 50744.4 481.865   7  17.94182   164.052
   1   2  -5 303236. 719.308   6  14.83471   -91.801
  -1  -2   5 310337. 990.319   7  14.86418   165.538
  -1  -2   4 498294. 897.992   4  12.03633    95.563
   1   2  -4 491728. 838.634   6  12.00779   -89.429
  -1  -2   3 700989. 4716.99   7   9.65108   170.902
   1   2  -3 696542. 3665.34   6   9.63305   -87.254
  -1  -2   2 17902.2 197.249   7   8.11348   174.627
   1   2  -2 17644.5 151.660   6   8.10571   -84.773
  -1  -2   2 17645.8 144.125   2   8.10613    67.639
   1   2  -1 1036.46 51.3224   5   7.89542   -97.814
  -1  -2   1 1142.79 57.7789   2   7.92017    65.399
   1   2  -1 1508.81 61.7994   6   7.92514   -80.079
  -1  -2   1 1452.58 99.7321   0   7.91460    -5.449
   1   2   0 271.186 101.722   7   9.15765    13.739
  -1  -2   0 173.298 45.4242   6   9.17063    80.579
  -1  -2   0 175.273 116.211   0   9.15866   -14.499
  -1  -2   0 246.425 57.5861   2   9.16642    53.518
   1   2   0 411.763 54.9215   6   9.17063   -67.470
   1   2   1 1712.05 51.2144   6  11.38681   -30.990
  -1  -2  -1 1361.87 62.8350   2  11.38733    18.814
  -1  -2  -1 1228.37 43.8514   6  11.38681    62.003
   1   2   1 1241.25 45.1285   1  11.34386  -112.278
  -1  -2  -1 1917.90 150.127   0  11.37195   -48.113
  -1  -2  -2 170065. 793.333   0  14.11134   -98.707
   1   2   2 175273. 790.472   7  14.11220    98.801
   1   2   3 15014.3 319.553   7  17.13924   122.952
  -1  -2  -3 15521.6 346.642   0  17.13382  -122.379
   1   2   4 2905.74 263.446   7  20.33311   133.034
  -1  -2  -4 2727.22 295.976   0  20.32223  -131.982
   1   2   4 2784.62 115.938   4  20.35295    71.541
   1   2   5 20326.5 216.253   4  23.65933    72.499
   1   2   5 21727.3 466.729   7  23.63604   138.328
  -1  -2  -6 897.033 44.6859   2  27.06575   -47.705
   1   2   6 2034.33 155.660   4  27.04540    72.236
  -1  -2  -6 2486.17 372.018   0  26.99543  -139.576
   1   2   6 1519.95 357.940   7  27.01865   141.611
   1   2   7 40389.0 341.794   4  30.49602    71.363
  -1  -2  -7 41006.6 647.603   0  30.43592  -141.339
  -1  -2  -8 4732.95 412.789   0  33.93317  -142.515
   1   2   8 4071.20 187.749   4  34.00372    70.123
   1   2   8 4148.88 422.734   7  33.96988   145.581
   1   2   9 6403.62 481.392   7  37.52797   146.924
  -1  -2  -9 7437.23 483.570   0  37.48414  -143.322
  -1  -2 -10 1194.15 458.658   0  41.08863  -143.881
   1   2  10 1331.26 441.723   7  41.13982   148.036
  -1  -2 -11 1288.49 458.003   0  44.74837  -144.261
   1   2  11 1855.73 485.893   7  44.80721   148.989
  -1  -2 -12 547.221 446.479   0  48.46661  -144.508
   1   2  12 772.376 437.851   7  48.53339   149.831
  -1  -2 -13 92.2631 427.495   0  52.24784  -144.650
   1   3 -16-292.229 485.294   0  51.76192  -155.086
  -1  -3  16-50.9014 452.733   7  51.90872   163.137
  -1  -3  15 707.486 462.145   7  48.17071   163.191
   1   3 -15 556.023 451.872   0  48.03339  -155.799
  -1  -3  14 5168.62 509.062   7  44.50115   163.306
   1   3 -14 7023.57 520.864   0  44.37287  -156.546
   1   3 -13 12832.3 549.817   0  40.77765  -157.335
  -1  -3  13 10684.5 541.540   7  40.89725   163.488
   1   3 -12 34636.7 683.096   0  37.24683  -158.182
   1   3 -12 32934.5 421.333   6  37.29861  -109.161
   1   3 -11 5141.46 255.228   6  33.82851  -105.420
  -1  -3  11 5417.40 424.250   7  33.88498   164.095
  -1  -3  11 5157.10 300.202   4  33.91006    88.289
  -1  -3  10 132173. 767.202   4  30.50421    89.786
  -1  -3  10 133855. 1011.65   7  30.48255   164.550
  -1  -3   9 136734. 948.602   7  27.16011   165.132
  -1  -3   9 134249. 726.217   4  27.17843    91.231
   1   3  -9 145848. 990.853   0  27.07279  -161.239
   1   3  -9 141751. 664.813   6  27.10978   -98.719
   1   3  -8 21660.9 299.314   6  23.88739   -95.729
  -1  -3   8 21455.8 441.016   7  23.93438   165.867
  -1  -3   7 10652.7 318.812   7  20.83436   166.786
  -1  -3   7 9872.41 240.146   4  20.84626    93.999
   1   3  -7 10477.3 234.101   6  20.79111   -92.973
   1   3  -6 162315. 598.029   6  17.87136   -90.453
  -1  -3   6 162401. 807.358   7  17.91015   167.911
  -1  -3   6 160322. 642.680   4  17.91901    95.363
  -1  -3   5 158198. 589.397   4  15.25484    96.796
  -1  -3   5 128670. 293.786   3  15.23270  -136.219
  -1  -3   5 145197. 484.402   2  15.24076    56.564
   1   3  -5 162018. 566.586   6  15.21570   -88.145
  -1  -3   5 126034. 288.401   5  15.18184    87.286
  -1  -3   5 170175. 760.262   7  15.24879   169.224
  -1  -3   4 79445.4 351.862   2  12.98938    60.785
   1   3  -4 80884.3 378.733   6  12.97430   -85.950
   1   3  -3 23189.3 208.559   6  11.38390   -83.544
  -1  -3   3 23902.3 270.217   7  11.39874   171.327
  -1  -3   2 388083. 723.866   2  10.72714    62.846
   1   3  -2 380795. 702.455   6  10.73105   -80.088
  -1  -3   1 261728. 588.227   2  11.17030    58.191
   1   3  -1 255328. 537.034   6  11.17881   -73.836
  -1  -3   0 152779. 409.546   1  12.56207   128.982
  -1  -3   0 151701. 446.079   2  12.60361    47.239
   1   3   1 3924.43 96.3174   6  14.75013   -40.297
   1   3   1 4890.86 234.772   7  14.72714    48.268
  -1  -3  -1 4703.23 244.276   0  14.72828   -47.479
  -1  -3  -1 4294.04 112.540   2  14.74535    27.693
   1   3   1 4413.87 89.4010   1  14.68905  -101.931
   1   3   2 57716.0 539.275   7  17.31569    76.091
  -1  -3  -2 55024.4 269.192   2  17.34124     2.478
  -1  -3  -3 41475.9 233.296   2  20.22492   -17.315
   1   3   3 46823.3 540.009   7  20.19274    99.649
   1   3   4 3156.75 314.430   7  23.26036   114.805
  -1  -3  -4 2958.84 91.4846   2  23.29871   -27.077
   1   3   5 13198.0 196.433   4  26.48637    62.558
  -1  -3  -5 13288.2 458.010   0  26.44864  -121.462
   1   3   6 1315.41 146.293   4  29.79339    63.689
   1   3   6 1055.77 400.326   7  29.76574   130.345
  -1  -3  -6 1678.88 375.268   0  29.74632  -127.097
   1   3   7 1114.60 391.878   7  33.15206   134.638
  -1  -3  -7 1483.76 390.333   0  33.12642  -130.865
   1   3   7 1312.40 150.644   4  33.18327    63.739
  -1  -3  -8 11686.2 515.829   0  36.57837  -133.499
   1   3   8 12335.8 542.599   7  36.61057   137.812
   1   3   9 2852.97 469.725   7  40.13585   140.272
  -1  -3  -9 2863.29 464.513   0  40.09676  -135.402
  -1  -3 -10 3764.37 487.496   0  43.67965  -136.808
   1   3  10 4028.27 476.381   7  43.72591   142.254
  -1  -3 -11 1847.42 455.865   0  47.32751  -137.859
   1   3  11 2537.04 468.583   7  47.38127   143.904
  -1  -3 -12 1071.22 463.129   0  51.04274  -138.647
   1   3  12 1479.61 482.227   7  51.10434   145.317
   1   4 -16 277.623 476.694   0  50.63405  -158.154
  -1  -4  16 201.155 407.856   7  50.78807   164.863
  -1  -4  15 9204.37 536.463   7  47.13493   165.027
   1   4 -15 9161.66 564.666   0  46.99041  -158.952
   1   4 -14 2539.67 455.934   0  43.42207  -159.788
  -1  -4  14 2412.40 435.004   7  43.55750   165.254
   1   4 -13 697.141 430.377   0  39.92915  -160.671
  -1  -4  13 656.558 415.979   7  40.05582   165.548
   1   4 -12 6119.07 494.667   0  36.51445  -161.610
   1   4 -12 6608.21 293.722   6  36.56419  -104.000
  -1  -4  12 6960.87 456.552   7  36.63261   165.916
   1   4 -11 13160.7 513.724   0  33.18428  -162.615
  -1  -4  11 11934.2 473.960   7  33.29411   166.366
   1   4 -11 12520.3 310.567   6  33.22923  -100.686
   1   4 -10 17212.7 325.740   6  29.99039   -97.615
  -1  -4  10 16999.2 477.977   7  30.05156   166.901
  -1  -4   9 440.027 307.937   7  26.92349   167.526
  -1  -4   9 180.384 142.141   2  26.92556    39.236
   1   4  -9 241.138 206.145   6  26.86633   -94.774
  -1  -4   8 49.4415 141.485   2  23.93718    45.079
  -1  -4   8 159.857 280.490   7  23.93951   168.230
   1   4  -8 362.049 194.281   6  23.88688   -92.153
   1   4  -7 260605. 832.855   6  21.09900   -89.739
  -1  -4   7 256965. 1107.27   7  21.14630   168.980
  -1  -4   6 56469.0 202.226   5  18.53344   108.390
   1   4  -6 85614.8 483.097   6  18.57592   -87.495
  -1  -4   6 89930.7 638.745   7  18.61661   169.688
  -1  -4   6 57953.8 197.247   3  18.59716  -137.990
  -1  -4   6 75151.1 413.210   2  18.60682    54.792
  -1  -4   5 520254. 1007.46   2  16.44850    58.364
   1   4  -5 520496. 1058.61   6  16.42827   -85.335
  -1  -4   4 238625. 911.364   7  14.83220   169.953
  -1  -4   4 231640. 666.255   2  14.81977    60.679
   1   4  -3 241359. 352.884   5  13.85717   -90.953
   1   4  -3 231977. 346.726   3  13.91137   135.232
  -1  -4   2 94888.0 416.481   2  13.83096    59.448
   1   4  -2 87743.0 387.618   6  13.83983   -76.034
  -1  -4   1 7290.04 155.442   2  14.62145    54.599
  -1  -4   1 8687.65 305.195   0  14.61017   -21.095
  -1  -4   0 121249. 723.517   0  16.13559   -31.663
  -1  -4   0 112933. 443.851   2  16.14922    46.011
  -1  -4   0 120258. 461.245   1  16.09407   128.212
   1   4   0 115779. 400.895   6  16.16201   -58.861
   1   4   1 105118. 722.333   7  18.21571    48.630
  -1  -4  -1 111696. 438.452   2  18.23471    33.408
  -1  -4  -2 7671.24 142.102   2  20.71668    18.263
   1   4   2 8062.26 119.825   6  20.72223   -23.107
   1   4   3 91891.4 268.348   6  23.47768    -0.319
  -1  -4  -3 96194.0 803.632   0  23.44094   -82.678
  -1  -4  -4 141864. 1020.89   0  26.39237   -97.101
   1   4   4 146676. 1034.02   7  26.39931   100.531
   1   4   5 2781.30 360.624   7  29.50510   111.576
  -1  -4  -5 2352.30 95.8179   2  29.55132    -7.864
  -1  -4  -5 2418.25 378.888   0  29.49359  -107.626
   1   4   6-365.182 381.116   7  32.72954   119.578
   1   4   6 98.7065 133.785   4  32.75813    55.075
  -1  -4  -6 192.165 368.443   0  32.71279  -115.097
  -1  -4  -7 653.379 397.078   0  36.03001  -120.450
   1   4   7 904.967 423.338   7  36.05251   125.477
  -1  -4  -8 2761.33 453.539   0  39.43304  -124.367
   1   4   8 2186.14 475.040   7  39.46172   129.955
   1   4   9 5118.42 515.704   7  42.95019   133.463
  -1  -4  -9 5309.07 500.580   0  42.91495  -127.294
  -1  -4 -10 137.852 452.583   0  46.47250  -129.522
   1   4  10 148.273 457.843   7  46.51467   136.294
   1   4  11 386.795 445.597   7  50.15471   138.641
  -1  -4 -11 166.263 429.255   0  50.10523  -131.240
  -1  -5  16 486.125 435.478   7  49.95185   166.310
   1   5 -16 561.630 479.479   0  49.79057  -160.915
  -1  -5  15 245.540 432.670   7  46.40149   166.539
   1   5 -15 802.196 460.579   0  46.24979  -161.754
   1   5 -14 707.626 456.231   0  42.79513  -162.626
  -1  -5  14 683.479 415.261   7  42.93761   166.823
   1   5 -13 794.750 439.818   0  39.43020  -163.536
   1   5 -13 793.298 251.858   6  39.48375  -103.079
  -1  -5  13 1317.79 391.030   7  39.56372   167.162
  -1  -5  12 12681.5 488.703   7  36.28696   167.555
   1   5 -12 13505.3 558.664   0  36.16220  -164.484
   1   5 -12 12617.6 352.797   6  36.21112   -99.895
  -1  -5  11 11139.7 258.263   2  33.12377    34.022
  -1  -5  11 11563.5 477.687   7  33.11928   167.997
  -1  -5  10 12118.0 435.248   7  30.07932   168.477
   1   5 -10 11868.2 306.148   6  30.01256   -94.224
  -1  -5   9 9196.92 386.651   7  27.19512   168.968
   1   5  -9 9631.43 287.949   6  27.13364   -91.703
  -1  -5   8 191364. 1051.20   7  24.50793   169.418
   1   5  -8 184324. 780.946   6  24.45259   -89.365
   1   5  -7 7491.62 244.256   6  22.02923   -87.172
  -1  -5   7 7725.91 321.352   7  22.07724   169.731
  -1  -5   7 5047.96 81.2981   5  21.97745   131.646
  -1  -5   7 5120.84 67.5572   3  22.05441  -143.562
   1   5  -6 24877.0 318.058   6  19.94666   -85.050
  -1  -5   6 25584.5 408.814   7  19.98574   169.739
  -1  -5   6 24452.1 286.091   2  19.97175    56.647
   1   5  -5 71971.2 471.906   6  18.31227   -82.857
  -1  -5   5 74369.4 445.660   2  18.32581    58.907
  -1  -5   4 11132.4 215.179   2  17.24941    59.972
   1   5  -4 10381.1 227.154   6  17.24703   -80.338
  -1  -5   3 107664. 505.708   2  16.84773    59.538
   1   5  -3 108704. 501.553   6  16.85492   -77.082
   1   5  -2 65368.1 383.850   6  17.18064   -72.510
  -1  -5   2 63142.9 385.408   2  17.16669    57.292
   1   5  -1 105509. 451.030   6  18.18680   -65.914
  -1  -5   1 104064. 481.261   2  18.16951    52.956
   1   5   0 13985.3 346.469   7  19.74380    36.814
  -1  -5   0 13165.6 217.247   1  19.68680   128.745
   1   5   1 1937.13 120.089   6  21.81877   -43.986
  -1  -5  -1 2180.67 130.269   2  21.80351    37.606
  -1  -5  -1 2165.58 286.372   0  21.78142   -45.849
   1   5   1 2397.36 265.312   7  21.78374    48.991
  -1  -5  -2 19446.3 470.603   0  24.17342   -59.385
   1   5   2 19367.1 191.907   6  24.21419   -28.246
  -1  -5  -3 20633.4 224.614   2  26.86759    18.026
  -1  -5  -3 21449.2 524.118   0  26.82948   -73.261
   1   5   3 21834.8 175.888   6  26.87403    -9.868
  -1  -5  -4 21748.3 542.516   0  29.68784   -85.845
   1   5   4 20555.5 513.555   7  29.69436    90.500
   1   5   5 8951.14 446.341   7  32.71586   101.438
  -1  -5  -5 9419.52 462.315   0  32.70547   -96.246
   1   5   6 21534.3 574.626   7  35.86814   110.155
  -1  -5  -6 18584.3 561.503   0  35.85311  -104.412
   1   5   7 31816.9 726.265   7  39.13150   117.013
  -1  -5  -7 29595.9 686.446   0  39.11123  -110.703
  -1  -5  -8-435.625 458.472   0  42.46722  -115.546
   1   5   8-243.709 475.405   7  42.49324   122.442
  -1  -5  -9 14894.1 606.558   0  45.91344  -119.301
   1   5   9 15470.5 643.269   7  45.94567   126.806
  -1  -5 -10 5705.05 514.908   0  49.44600  -122.242
   1   5  10 5529.39 509.740   7  49.48487   130.381
  -1  -6  16-130.353 415.095   7  49.41032   167.461
   1   6 -16 1008.32 484.908   0  49.24187  -163.357
  -1  -6  15 921.034 413.184   7  45.98130   167.710
   1   6 -15 1235.86 490.790   0  45.82260  -164.194
   1   6 -14 573.193 279.089   6  42.56145  -102.508
  -1  -6  14 441.261 405.559   7  42.65268   167.997
   1   6 -14 1050.98 460.963   0  42.50344  -165.050
   1   6 -13 2155.50 284.341   6  39.34533   -99.422
  -1  -6  13 2882.49 429.770   7  39.43178   168.315
  -1  -6  12 8969.53 466.531   7  36.33042   168.652
   1   6 -12 9213.42 344.738   6  36.24899   -96.570
  -1  -6  12 7915.71 263.556   2  36.33262    34.642
  -1  -6  11 18910.1 522.043   7  33.36626   168.992
  -1  -6  11 18369.2 326.390   2  33.36390    39.853
  -1  -6  10 22540.5 341.885   2  30.55808    44.541
  -1  -6  10 23425.8 521.310   7  30.56471   169.300
  -1  -6   9 6998.85 373.016   7  27.96129   169.524
   1   6  -9 6920.64 282.859   6  27.89813   -89.194
  -1  -6   8 19774.0 311.484   2  25.59070    52.311
   1   6  -8 20677.6 350.342   6  25.54920   -87.037
  -1  -6   7 50265.9 420.631   2  23.54146    55.285
  -1  -6   7 51210.9 589.758   7  23.55749   169.336
   1   6  -6 11344.6 276.661   6  21.86366   -82.822
  -1  -6   6 10845.4 336.834   7  21.89861   168.607
  -1  -6   5 154414. 668.230   2  20.69781    58.874
   1   6  -5 157048. 693.444   6  20.69163   -80.493
  -1  -6   4 1743.35 170.126   2  20.06982    59.187
   1   6  -4-27.0455 191.589   6  20.07432   -77.712
  -1  -6   3 3716.17 181.663   2  20.04745    58.295
   1   6  -3 3309.61 191.478   6  20.06061   -74.141
  -1  -6   2 926.003 271.971   0  20.61416   -21.110
  -1  -6   2 999.899 145.703   2  20.63259    56.062
   1   6  -2 892.893 161.199   6  20.65166   -69.366
  -1  -6   1 57102.0 409.753   1  21.70679   123.148
  -1  -6   1 56751.9 397.319   2  21.77839    52.398
  -1  -6   0 99477.2 517.441   2  23.40663    47.310
  -1  -6   0 99649.5 562.055   1  23.32381   129.970
   1   6   0 104691. 480.318   6  23.42894   -54.433
  -1  -6   0 106584. 831.956   0  23.38648   -35.450
  -1  -6  -1 188363. 1129.14   0  25.40532   -45.032
   1   6   1 184022. 591.122   6  25.45086   -43.576
  -1  -6  -2 145790. 1057.10   0  27.73837   -55.792
   1   6   2 145541. 501.627   6  27.78734   -30.298
  -1  -6  -3 14574.1 219.806   2  30.36132    27.386
  -1  -6  -3 15744.0 503.420   0  30.32126   -66.979
   1   6   4 73919.8 858.217   7  33.11147    83.611
  -1  -6  -4 63562.2 819.773   0  33.10469   -77.698
  -1  -6  -5 55842.7 815.413   0  36.05239   -87.253
   1   6   5 60802.6 851.875   7  36.06240    93.721
   1   6   6 42443.7 775.931   7  39.15244   102.380
  -1  -6  -6 38502.4 744.100   0  39.13837   -95.341
   1   6   7-288.503 464.299   7  42.36331   109.609
  -1  -6  -7 1024.79 433.074   0  42.34451  -101.978
  -1  -6  -8 14371.3 613.589   0  45.65864  -107.348
   1   6   8 14614.7 633.016   7  45.68275   115.593
   1   6   9 2709.42 484.767   7  49.10310   120.559
  -1  -6  -9 3093.49 475.881   0  49.07315  -111.674
  -1  -7  16 4392.91 476.491   7  49.17056   168.310
   1   7 -16 6278.92 567.774   0  48.99517  -165.478
   1   7 -15 3327.88 520.918   0  45.71561  -166.271
   1   7 -15 3725.36 327.901   6  45.77866  -102.192
  -1  -7  15 2992.92 455.344   7  45.88096   168.535
   1   7 -14 548.641 295.231   6  42.61121   -99.177
  -1  -7  14 895.983 394.271   7  42.70809   168.774
  -1  -7  13 8744.13 493.009   7  39.66300   169.011
   1   7 -13 9495.33 362.734   6  39.57182   -96.391
  -1  -7  12 1682.65 229.104   2  36.75713    39.696
  -1  -7  12 1624.22 390.187   7  36.76181   169.227
   1   7 -12 2186.71 297.413   6  36.67673   -93.809
  -1  -7  11 852.512 210.134   2  34.01805    44.050
   1   7 -11 749.597 276.789   6  33.94854   -91.406
  -1  -7  11 506.769 344.028   7  34.02693   169.387
  -1  -7  10 52712.0 692.842   7  31.48857   169.445
  -1  -7  10 48193.0 481.272   2  31.47593    47.921
   1   7  -9 1320.75 258.655   6  29.12377   -87.024
  -1  -7   9 1349.24 312.795   7  29.18619   169.328
  -1  -7   9 1374.48 221.091   2  29.17039    51.291
  -1  -7   8 12005.7 290.872   2  27.15125    54.120
  -1  -7   8 12754.6 408.673   7  27.16939   168.939
   1   7  -8 12475.4 328.363   6  27.11668   -84.957
   1   7  -7 29644.4 410.711   6  25.45548   -82.877
  -1  -7   7 31401.1 520.368   7  25.49713   168.146
  -1  -7   6 163186. 758.281   2  24.21460    57.886
   1   7  -6 168230. 785.220   6  24.20443   -80.668
   1   7  -5 30268.0 212.292   5  23.34549   172.302
  -1  -7   5 29948.5 368.425   2  23.42295    58.652
  -1  -7   4 17292.3 292.736   2  23.14813    58.554
   1   7  -4 16999.6 296.351   6  23.15932   -75.145
   1   7  -3 1146.03 204.119   6  23.42628   -71.348
  -1  -7   3 909.772 182.570   2  23.40730    57.517
  -1  -7   3 584.632 316.761   0  23.38276   -18.537
  -1  -7   2 32638.9 352.500   1  24.10714   119.650
  -1  -7   2 33733.6 362.342   2  24.18425    55.497
   1   7  -1 117515. 568.707   6  25.46127   -60.216
  -1  -7   1 112144. 602.083   2  25.43437    52.493
  -1  -7   1 114116. 641.361   1  25.34888   125.521
  -1  -7   1 120769. 923.660   0  25.41324   -29.095
  -1  -7   0 15545.0 264.305   2  27.09668    48.578
   1   7   0 15571.9 256.754   6  27.12396   -52.304
  -1  -7   0 15824.5 293.580   1  26.99967   131.627
   1   7   1 8525.57 402.614   7  29.08515    49.825
  -1  -7  -1 9016.81 218.694   2  29.10652    43.954
   1   7   1 7889.08 199.053   6  29.13229   -42.529
   1   7   2 4704.16 405.461   7  31.37537    59.262
  -1  -7  -2 5107.17 191.510   2  31.40439    39.018
  -1  -7  -3 5010.66 433.299   0  33.89772   -62.450
  -1  -7  -3 5168.95 184.071   2  33.94015    34.396
   1   7   3 5759.67 443.633   7  33.90366    69.103
  -1  -7  -4 4893.55 455.828   0  36.62255   -71.618
   1   7   4 4857.03 458.760   7  36.63009    78.825
   1   7   5 10490.9 511.702   7  39.52406    87.952
  -1  -7  -5 8194.77 511.171   0  39.51386   -80.171
  -1  -7  -6 652.536 431.481   0  42.54911   -87.796
   1   7   6 543.100 416.411   7  42.56283    96.173
  -1  -7  -7 18534.9 647.350   0  45.71204   -94.374
   1   7   7 18871.3 672.847   7  45.73001   103.371
   1   7   8 3964.50 531.296   7  49.01434   109.575
  -1  -7  -8 3734.21 488.694   0  48.99148   -99.933
  -1  -7  -9 296.083 438.858   0  52.38033  -104.575
   1   8 -16 4285.79 549.466   0  49.05384  -167.283
  -1  -8  16 3125.73 469.446   7  49.23581   168.854
   1   8 -15 11961.1 420.004   6  45.99487   -99.102
  -1  -8  15 9897.63 526.826   7  46.10210   169.017
  -1  -8  14 520.622 414.643   7  43.10278   169.165
   1   8 -14 512.089 301.946   6  43.00193   -96.360
  -1  -8  13 6244.90 475.353   7  40.25215   169.276
  -1  -8  13 6051.01 285.013   2  40.24509    39.344
  -1  -8  12 15689.5 364.446   2  37.55844    43.459
  -1  -8  12 17517.1 549.774   7  37.56963   169.320
  -1  -8  11 22659.9 393.999   2  35.06583    47.123
  -1  -8  11 24625.1 561.974   7  35.08071   169.254
  -1  -8  10 9839.92 447.642   7  32.81771   169.021
   1   8 -10 10158.8 365.538   6  32.74799   -87.094
   1   8  -9 2059.53 290.033   6  30.76040   -85.042
  -1  -8   9 1271.60 345.643   7  30.82006   168.545
  -1  -8   9 1572.70 239.584   2  30.79973    53.070
  -1  -8   8 3187.46 328.456   7  29.13352   167.731
   1   8  -8 3130.08 291.154   6  29.08508   -82.993
  -1  -8   8 2692.95 238.476   2  29.11184    55.297
  -1  -8   7 59086.2 526.792   2  27.78570    56.969
   1   8  -7 61069.0 554.661   6  27.77140   -80.861
  -1  -8   6 2809.69 248.635   2  26.86935    58.034
   1   8  -6 2180.21 78.0687   3  26.88281  -164.998
   1   8  -6 2840.89 269.835   6  26.86700   -78.528
   1   8  -6 2382.96 100.172   5  26.77841  -165.739
  -1  -8   5 15356.4 317.688   2  26.40181    58.442
   1   8  -5 15863.5 328.780   6  26.41030   -75.844
  -1  -8   4 52356.1 475.109   2  26.40508    58.153
   1   8  -4 54216.1 479.787   6  26.42274   -72.625
  -1  -8   3 142332. 730.467   2  26.87899    57.144
   1   8  -3 141462. 703.775   6  26.90371   -68.663
  -1  -8   2 5887.00 236.359   2  27.80127    55.418
  -1  -8   2 5895.21 219.527   1  27.71066   122.433
  -1  -8   1 45130.4 461.514   1  29.03306   127.930
  -1  -8   1 45137.7 424.787   2  29.13274    53.015
   1   8  -1 46349.9 654.385   7  29.12593    36.014
   1   8   0 20119.3 503.574   7  30.81079    42.771
  -1  -8   0 21782.8 313.066   2  30.82526    50.030
   1   8   1 10004.6 442.439   7  32.80699    50.304
   1   8   1 8676.71 223.286   6  32.86035   -41.055
  -1  -8  -2 26041.2 607.823   0  35.06102   -51.037
  -1  -8  -2 25968.5 330.790   2  35.09869    43.164
   1   8   3-102.743 396.622   7  37.55663    66.932
  -1  -8  -3 1915.63 438.583   0  37.54902   -58.967
   1   8   4 5263.78 479.856   7  40.23825    75.440
  -1  -8  -4 4570.78 471.499   0  40.22953   -66.899
  -1  -8  -5 437.586 439.928   0  43.07723   -74.506
   1   8   5 320.010 408.652   7  43.08810    83.646
  -1  -8  -6 11026.7 585.247   0  46.07280   -81.531
   1   8   6 13115.4 591.145   7  46.08670    91.295
  -1  -8  -7 87.9945 438.976   0  49.20206   -87.823
   1   8   7-554.712 444.347   7  49.21976    98.238
  -1  -8  -8 466.806 448.258   0  52.45514   -93.332
  -1  -9  16 409.006 442.031   7  49.60517   169.104
   1   9 -16 1378.50 337.476   6  49.48755   -99.163
  -1  -9  15 511.451 402.141   7  46.64116   169.174
   1   9 -15 782.718 335.166   6  46.53059   -96.444
   1   9 -14 401.397 314.139   6  43.72625   -93.918
  -1  -9  14 221.473 258.851   2  43.81989    38.841
  -1  -9  14 84.4266 367.730   7  43.82939   169.198
  -1  -9  13 2369.56 407.832   7  41.18647   169.149
  -1  -9  13 1996.67 262.509   2  41.17291    42.786
   1   9 -13 2172.55 326.226   6  41.09128   -91.560
  -1  -9  12 3933.26 389.635   7  38.73381   168.992
   1   9 -12 3837.54 350.544   6  38.64723   -89.340
  -1  -9  12 3569.26 275.313   2  38.71663    46.306
  -1  -9  11 2953.97 370.931   7  36.49799   168.678
   1   9 -11 3689.12 328.527   6  36.42083   -87.227
  -1  -9  11 2750.00 264.557   2  36.47774    49.409
  -1  -9  10 35899.4 631.432   7  34.51077   168.151
  -1  -9  10 34231.0 473.979   2  34.48816    52.088
  -1  -9   9 122475. 1032.89   7  32.80839   167.337
  -1  -9   9 115491. 779.121   2  32.78432    54.326
   1   9  -8 70389.7 643.315   6  31.38675   -81.071
  -1  -9   8 64255.9 595.590   2  31.40529    56.097
   1   9  -7 41993.5 497.079   6  30.38326   -78.850
  -1  -9   7 40478.3 487.522   2  30.38944    57.374
  -1  -9   6 79309.4 614.513   2  29.76978    58.128
   1   9  -6 77714.1 618.553   6  29.77511   -76.379
  -1  -9   5 94742.9 663.093   2  29.56874    58.340
   1   9  -5 95628.6 653.999   6  29.58426   -73.525
   1   9  -4 38145.8 450.279   6  29.81798   -70.136
  -1  -9   4 49377.0 498.828   2  29.79400    57.998
  -1  -9   3 8867.06 260.683   1  30.33915   120.365
  -1  -9   3 8881.27 288.881   2  30.43697    57.111
  -1  -9   2 8287.37 429.065   0  31.44672   -25.938
   1   9  -2 5813.77 383.947   7  31.47414    32.511
  -1  -9   2 6803.59 254.389   2  31.47448    55.705
  -1  -9   2 7055.51 249.984   1  31.36989   125.176
   1   9  -2 4849.62 248.551   6  31.50925   -61.084
   1   9  -1 1626.35 208.184   6  32.91019   -55.077
  -1  -9   1 3354.39 221.131   1  32.75884   130.425
  -1  -9   1 4175.96 397.821   0  32.84491   -30.890
  -1  -9   1 3069.20 216.760   2  32.87309    53.839
   1   9  -1 1884.89 343.829   7  32.86538    37.987
  -1  -9   0 6073.05 440.738   0  34.56355   -36.483
   1   9   0 2130.56 203.044   6  34.63188   -47.857
  -1  -9   0 4977.74 232.677   2  34.59425    51.613
   1   9   0 2100.80 370.159   7  34.57889    44.114
  -1  -9  -1 27396.1 372.841   2  36.59898    49.191
  -1  -9  -1 28621.5 654.947   0  36.56393   -42.646
   1   9   2 3626.50 437.969   7  38.82016    57.999
  -1  -9  -2 5326.95 482.845   0  38.81012   -49.259
  -1  -9  -3 5165.31 473.988   0  41.27071   -56.147
   1   9   3 4277.86 453.770   7  41.28024    65.467
   1   9   4 7882.15 483.227   7  43.92971    73.014
  -1  -9  -4 9592.65 550.275   0  43.91949   -63.092
  -1  -9  -5 549.163 447.780   0  46.73542   -69.869
   1   9   5 415.093 409.299   7  46.74733    80.419
  -1  -9  -6 1884.41 460.869   0  49.70216   -76.280
   1   9   6 2868.50 467.032   7  49.71667    87.485
   1  10 -17 181.503 339.087   6  53.08451   -99.338
  -1 -10  16-96.5852 399.084   7  50.27371   169.074
   1  10 -16 445.059 324.555   6  50.15327   -96.623
   1  10 -15 4236.08 380.222   6  47.37747   -94.102
  -1 -10  15 4184.37 446.091   7  47.48982   169.028
  -1 -10  14 12715.3 397.953   2  44.85905    42.040
  -1 -10  14 14143.8 571.977   7  44.87506   168.906
   1  10 -13 7063.08 375.508   6  42.35263   -89.525
  -1 -10  13 6263.99 465.681   7  42.44730   168.680
  -1 -10  13 5959.85 322.280   2  42.42772    45.463
  -1 -10  12-60.7548 250.544   2  40.20584    48.497
  -1 -10  12-217.923 373.610   7  40.22844   168.312
   1  10 -12-298.626 318.779   6  40.14365   -87.410
  -1 -10  11 7966.64 457.020   7  38.24434   167.753
  -1 -10  11 6997.73 334.859   2  38.21938    51.144
   1  10 -10 21925.9 459.043   6  36.46164   -83.344
  -1 -10  10 21335.3 424.122   2  36.49762    53.400
  -1 -10   9 4733.97 303.875   2  35.07190    55.252
   1  10  -9 4905.70 349.256   6  35.04898   -81.295
   1  10  -8 2708.20 329.097   6  33.96310   -79.147
  -1 -10   8 1975.61 297.975   2  33.97330    56.688
   1  10  -7 1232.27 298.793   6  33.23150   -76.818
  -1 -10   7 1249.39 257.453   2  33.22965    57.694
  -1 -10   6 372.946 248.406   2  32.86200    58.260
   1  10  -6 652.594 269.865   6  32.87484   -74.206
  -1 -10   5 9600.31 318.707   2  32.88149    58.386
   1  10  -5 9098.80 329.848   6  32.90388   -71.196
   1  10  -4 780.648 258.637   6  33.31774   -67.660
  -1 -10   4 1030.72 206.408   1  33.18077   118.995
  -1 -10   4 1047.76 239.197   2  33.28752    58.079
  -1 -10   3 27696.2 412.839   2  34.06783    57.363
   1  10  -3 27455.6 411.340   6  34.10400   -63.464
  -1 -10   3 26502.9 411.102   1  33.95639   123.217
  -1 -10   2 44415.2 524.969   1  35.08152   127.942
   1  10  -2 43250.1 464.142   6  35.24076   -58.466
  -1 -10   2 49978.9 755.892   0  35.16935   -26.754
   1  10  -2 48204.1 738.407   7  35.19935    34.618
  -1 -10   2 45817.1 491.375   2  35.20056    56.280
   1  10  -1 14855.5 323.054   6  36.69982   -52.522
   1  10  -1 15846.5 539.668   7  36.64878    39.716
  -1 -10   0 4813.52 465.812   0  38.37261   -36.361
  -1 -10   0 3735.37 240.688   2  38.40707    53.309
  -1 -10  -1 10862.8 542.683   0  40.37968   -41.853
  -1 -10  -1 9248.49 277.918   2  40.41840    51.671
  -1 -10  -2 5252.67 502.713   0  42.61791   -47.694
   1  10   2 2727.56 434.013   7  42.63043    57.811
   1  10   3-253.590 417.005   7  45.07360    64.489
  -1 -10  -3 1744.69 463.242   0  45.06191   -53.764
   1  10   4 4264.62 460.086   7  47.70222    71.269
  -1 -10  -4 4012.26 497.939   0  47.69023   -59.912
  -1 -10  -5 761.234 443.903   0  50.48542   -65.978
   1  10   5 357.355 424.829   7  50.49872    77.995
   1  11 -17 254.415 352.561   6  53.86871   -96.888
  -1 -11  16 137.135 391.124   7  51.23289   168.788
   1  11 -16 204.887 339.341   6  51.11108   -94.357
   1  11 -15 110.427 331.809   6  48.52316   -91.991
  -1 -11  15 87.8290 263.000   2  48.61728    41.224
  -1 -11  15 72.3995 400.592   7  48.63582   168.610
  -1 -11  14 4318.45 321.680   2  46.20083    44.587
   1  11 -14 5431.86 380.028   6  46.11990   -89.760
  -1 -11  14 4840.15 451.051   7  46.22289   168.333
  -1 -11  13 6695.73 347.743   2  43.98710    47.582
  -1 -11  13 7753.71 499.068   7  44.01216   167.925
   1  11 -12 324.804 327.712   6  41.94312   -85.582
  -1 -11  12 106.340 386.626   7  42.02477   167.349
  -1 -11  12 401.004 264.369   2  41.99734    50.217
   1  11 -11 259.778 323.342   6  40.21460   -83.563
  -1 -11  11-99.4191 260.596   2  40.25537    52.498
   1  11 -10 378.603 321.949   6  38.75920   -81.532
  -1 -11  10 136.992 268.297   2  38.78663    54.422
   1  11  -9 6086.75 362.520   6  37.60222   -79.433
  -1 -11   9 4440.38 313.368   2  37.61660    55.985
  -1 -11   8 18394.3 422.177   2  36.76877    57.182
   1  11  -8 20352.8 451.441   6  36.76688   -77.200
  -1 -11   7 15103.2 392.431   2  36.26216    58.013
   1  11  -7 14494.3 412.850   6  36.27190   -74.753
  -1 -11   6 8331.48 326.344   2  36.10907    58.480
   1  11  -6 7632.98 349.102   6  36.12923   -72.002
  -1 -11   5 1024.82 228.620   1  36.19621   118.098
  -1 -11   5 1261.27 253.804   2  36.31333    58.595
   1  11  -4 4324.85 293.313   6  36.90626   -65.179
  -1 -11   4 5157.73 280.697   2  36.86982    58.378
  -1 -11   4 5091.77 277.117   1  36.74984   121.854
  -1 -11   3 3018.08 266.485   2  37.76519    57.861
   1  11  -3 382.526 260.654   6  37.80717   -60.884
  -1 -11   3 2763.59 267.652   1  37.63950   126.096
  -1 -11   3 4577.70 453.893   0  37.72935   -23.532
   1  11  -3 286.644 378.755   7  37.77016    32.177
   1  11  -2 8580.87 469.255   7  38.97752    36.508
   1  11  -2 8066.28 310.466   6  39.02538   -55.840
  -1 -11   1 32271.8 707.483   0  40.45342   -31.513
  -1 -11   1 30753.4 444.806   2  40.48912    56.145
  -1 -11   0 2292.93 460.388   0  42.22984   -36.108
   1  11   0 1482.69 407.903   7  42.25095    46.444
  -1 -11   0 1754.74 228.221   2  42.26818    55.114
  -1 -11  -1 1498.01 454.563   0  44.24891   -41.049
   1  11   1 1282.33 427.106   7  44.26638    51.980
  -1 -11  -2 4893.86 494.547   0  46.48731   -46.269
   1  11   2 5543.67 467.208   7  46.50246    57.816
   1  11   3 7288.00 508.678   7  48.93840    63.866
  -1 -11  -3 6605.21 524.090   0  48.92437   -51.680
  -1 -11  -4 263.328 423.449   0  51.54251   -57.173
   1  11   4 751.276 416.963   7  51.55653    70.027
   1  12 -16-30.7919 354.896   6  52.34953   -92.290
  -1 -12  15 920.550 410.334   7  50.06410   167.956
   1  12 -15 824.297 356.561   6  49.95246   -90.040
  -1 -12  15 532.192 276.173   2  50.03945    43.672
   1  12 -14 520.763 362.473   6  47.75264   -87.897
  -1 -12  14 569.150 295.375   2  47.82590    46.651
  -1 -12  14 767.671 419.451   7  47.85352   167.521
   1  12 -13 2760.09 385.711   6  45.76748   -85.831
  -1 -12  13 1893.70 306.792   2  45.82697    49.292
   1  12 -12 4708.63 394.019   6  44.01642   -83.806
  -1 -12  12 3999.67 332.289   2  44.06216    51.605
   1  12 -11-184.602 333.353   6  42.52021   -81.783
  -1 -12  11-133.088 285.257   2  42.55230    53.595
  -1 -12  10 229.872 292.871   2  41.31849    55.265
   1  12 -10 318.074 328.290   6  41.29976   -79.714
  -1 -12   9 1159.46 303.719   2  40.38054    56.616
   1  12  -9 1524.30 330.830   6  40.37471   -77.546
   1  12  -8 395.259 322.073   6  39.76170   -75.213
  -1 -12   8 199.273 291.588   2  39.75537    57.652
   1  12  -7 19557.1 457.388   6  39.47268   -72.644
  -1 -12   7 18259.0 431.169   2  39.45521    58.381
  -1 -12   6 26186.0 473.928   2  39.48620    58.814
   1  12  -6 26111.9 483.090   6  39.51358   -69.758
   1  12  -5 1927.24 312.452   6  39.88354   -66.465
  -1 -12   5 1653.50 276.084   1  39.71773   120.926
  -1 -12   5 2137.11 288.544   2  39.84772    58.970
  -1 -12   4 498.113 250.127   1  40.39841   124.764
  -1 -12   4 686.098 251.368   2  40.53238    58.878
   1  12  -4 588.312 390.278   7  40.54322    30.378
   1  12  -4 562.658 287.442   6  40.57505   -62.672
   1  12  -3 2980.47 291.506   6  41.57487   -58.276
   1  12  -3 2720.21 418.410   7  41.53116    34.120
  -1 -12   3 3440.42 466.679   0  41.48768   -24.115
  -1 -12   3 2942.36 268.682   2  41.52695    58.575
   1  12  -2 9667.80 497.443   7  42.81094    38.235
  -1 -12   2 9646.39 327.022   2  42.81388    58.114
   1  12  -2 9668.91 324.676   6  42.86543   -53.167
   1  12  -1-361.394 377.122   7  44.36249    42.707
  -1 -12   1-73.1415 228.712   2  44.37294    57.567
  -1 -12   1 448.148 430.827   0  44.33328   -31.544
  -1 -12   0 555.768 439.552   0  46.14063   -35.747
   1  12   0 61.9947 398.319   7  46.16479    47.514
   1  12   1 1748.87 429.685   7  48.19726    52.619
  -1 -12  -1 2300.64 483.304   0  48.17683   -40.228
   1  12   2 4263.69 454.600   7  50.44079    57.975
  -1 -12  -2 4487.56 516.048   0  50.42286   -44.936
  -1 -12  -3 170.344 444.385   0  52.86187   -49.802
  -1 -13  16 170.601 290.399   2  53.94859    42.708
   1  13 -15 1002.52 363.885   6  51.64862   -88.196
  -1 -13  15 771.495 310.218   2  51.72776    45.694
  -1 -13  14 241.536 293.173   2  49.71404    48.355
   1  13 -14 107.643 348.190   6  49.64906   -86.110
  -1 -13  13 715.202 317.799   2  47.92342    50.708
   1  13 -13 1015.79 365.480   6  47.87253   -84.072
  -1 -13  12 6663.56 379.077   2  46.37305    52.763
   1  13 -12 8472.28 436.224   6  46.33612   -82.047
   1  13 -11 8152.02 418.745   6  45.05722   -79.995
  -1 -13  11 6986.70 384.903   2  45.08046    54.527
   1  13 -10 725.675 339.454   6  44.05245   -77.869
  -1 -13  10 157.905 285.241   2  44.06243    56.007
   1  13  -9-323.703 315.774   6  43.33644   -75.615
  -1 -13   9-401.857 298.117   2  43.33379    57.210
  -1 -13   8 399.849 288.515   2  42.90612    58.146
   1  13  -8 302.162 323.346   6  42.92054   -73.176
  -1 -13   7 622.332 262.819   2  42.78662    58.829
   1  13  -7 585.784 319.161   6  42.81173   -70.482
  -1 -13   6 12678.9 397.372   2  42.97736    59.275
  -1 -13   6 12021.4 385.774   1  42.83606   120.321
   1  13  -5 1911.57 324.075   6  43.51757   -64.036
  -1 -13   5 2470.16 289.812   2  43.47505    59.510
  -1 -13   4 272.790 269.379   2  44.27139    59.566
   1  13  -4-48.7026 287.082   6  44.32042   -60.117
   1  13  -4 391.354 358.673   7  44.28162    32.320
  -1 -13   3-71.1665 245.565   2  45.35397    59.485
   1  13  -3 144.329 269.117   6  45.40797   -55.611
  -1 -13   3 441.970 424.098   0  45.31105   -24.508
   1  13  -3 129.338 379.233   7  45.35741    35.924
  -1 -13   2 3755.04 467.283   0  46.66483   -27.829
   1  13  -2 3278.39 440.625   7  46.70356    39.842
  -1 -13   2 3217.32 282.252   2  46.70736    59.324
   1  13  -1 729.016 398.515   7  48.30311    44.059
  -1 -13   1 822.070 442.985   0  48.27072   -31.433
   1  13   0 5179.53 468.703   7  50.13865    48.555
  -1 -13   0 5117.34 501.233   0  50.11131   -35.295
   1  13   1 6434.21 506.946   7  52.19328    53.302
  -1 -13  -1 6115.68 517.089   0  52.16976   -39.384
  -1 -14  15 678.517 322.677   2  53.66526    47.395
   1  14 -14 801.111 357.947   6  51.78921   -84.360
  -1 -14  14 430.211 307.635   2  51.84548    49.796
   1  14 -13 278.885 362.166   6  50.21217   -82.325
  -1 -14  13 136.683 299.609   2  50.25414    51.917
  -1 -14  12 2463.78 332.858   2  48.90582    53.768
   1  14 -12 3375.78 402.943   6  48.87788   -80.278
   1  14 -11 16168.9 506.982   6  47.80041   -78.177
  -1 -14  11 13622.6 455.819   2  47.81472    55.361
  -1 -14  10 5631.95 364.645   2  46.99375    56.705
   1  14 -10 5659.79 407.257   6  46.99251   -75.978
  -1 -14   9 407.101 298.102   2  46.45355    57.812
   1  14  -9 201.545 331.210   6  46.46463   -73.631
  -1 -14   8 1429.85 290.880   2  46.20161    58.697
   1  14  -8 1770.36 340.384   6  46.22406   -71.078
  -1 -14   7 3745.67 332.190   2  46.24154    59.375
   1  14  -7 3940.23 363.635   6  46.27423   -68.258
  -1 -14   7 3306.87 304.109   1  46.08771   119.961
   1  14  -6-87.8812 311.326   6  46.61444   -65.103
  -1 -14   6 139.619 288.427   2  46.57276    59.871
   1  14  -5 588.960 387.471   7  47.20656    30.957
  -1 -14   5 406.902 277.280   2  47.19054    60.212
   1  14  -5 944.851 313.584   6  47.23985   -61.540
   1  14  -4-16.6064 382.222   7  48.09609    34.152
  -1 -14   4-20.7455 267.620   2  48.08648    60.434
   1  14  -4 164.545 296.511   6  48.14199   -57.488
   1  14  -3 3641.35 461.122   7  49.25187    37.623
  -1 -14   3 3581.62 307.050   2  49.24921    60.582
  -1 -14   2 181.806 434.017   0  50.61867   -27.849
   1  14  -2-850.102 418.735   7  50.66065    41.361
  -1 -14   1 396.559 455.932   0  52.27239   -31.198
   1  14  -1 289.126 400.696   7  52.30812    45.355
  -1 -15  13 866.495 331.555   2  52.79937    52.985
   1  15 -12 1521.50 374.067   6  51.62108   -78.478
  -1 -15  12 1698.91 343.312   2  51.63992    54.680
  -1 -15  11 109.445 303.350   2  50.73473    56.148
   1  15 -11 225.246 352.935   6  50.72938   -76.314
  -1 -15  10 279.238 315.133   2  50.09339    57.401
   1  15 -10 377.898 362.785   6  50.10086   -74.031
  -1 -15   9 2069.23 312.673   1  49.55303   117.080
   1  15  -9 2215.44 370.582   6  49.74265   -71.580
  -1 -15   9 1710.44 323.746   2  49.72320    58.455
   1  15  -8 9268.54 423.065   6  49.65902   -68.908
  -1 -15   8 8645.21 402.122   2  49.62858    59.325
   1  15  -7 1299.27 341.741   6  49.85097   -65.957
  -1 -15   7 1447.92 308.631   2  49.81068    60.034
   1  15  -6 3499.92 356.897   6  50.31620   -62.664
   1  15  -6 2307.59 432.757   7  50.28889    29.929
  -1 -15   6 3113.59 328.566   2  50.26729    60.607
  -1 -15   5 8821.03 387.946   2  50.99303    61.076
   1  15  -5 8862.09 529.932   7  51.00861    32.790
   1  15  -5 9242.95 405.966   6  51.04925   -58.957
  -1 -15   4 13742.6 444.334   2  51.97980    61.478
   1  15  -4 14518.1 607.992   7  51.98877    35.897
  -1 -15   3 2631.67 304.179   2  53.21744    61.863
  -1 -16  10 5877.12 397.369   1  53.16126   117.207
   1  16  -9 8667.66 446.313   6  53.15908   -69.450
   1  16  -8 1053.06 356.629   6  53.21714   -66.653
   1  16  -7 1251.74 353.165   6  53.53710   -63.564
   1  16  -6 2111.10 351.603   6  54.11573   -60.124
   2 -17   8 329.432 338.955   1  54.79147   116.094
   2 -16   3 363.855 301.635   2  54.37925    61.044
  -2  16  -3 754.401 390.387   7  54.40406    52.807
   2 -16   4 208.068 310.791   2  53.28695    60.144
  -2  16  -4 608.048 377.592   7  53.31631    48.996
  -2  16  -4 807.352 338.839   6  53.37027   -58.434
  -2  16  -5 1069.42 337.577   6  52.52008   -61.792
  -2  16  -5 577.085 357.466   7  52.47887    45.322
   2 -16   5 294.469 296.190   2  52.44558    59.297
  -2  16  -6 894.661 347.598   6  51.92775   -64.836
   2 -16   6 633.213 333.933   1  51.68314   118.095
  -2  16  -6 314.443 362.703   7  51.89995    41.814
   2 -16   6 392.625 305.429   2  51.86345    58.445
  -2  16  -7 1564.68 367.389   6  51.59942   -67.611
   2 -16   7 1496.90 336.056   1  51.36763   115.853
   2 -16   7 1521.93 328.668   2  51.54666    57.540
   2 -16   8 1108.55 343.352   1  51.31860   113.771
  -2  16  -8 231.509 376.563   6  51.53867   -70.164
   2 -16   8 627.926 331.774   2  51.49866    56.543
   2 -16   9 996.833 336.296   1  51.53658   111.837
  -2  16  -9 1518.51 400.439   6  51.74618   -72.538
   2 -16   9 1357.65 349.406   2  51.72001    55.422
   2 -16  10 2988.54 362.973   1  52.01918   110.034
   2 -16  11 1353.23 365.194   1  52.76125   108.342
   2 -15   0 164.877 382.031   0  54.89756   -34.759
   2 -15   1 3443.25 456.129   0  53.16358   -31.242
  -2  15  -1 3970.98 438.173   7  53.23465    59.751
  -2  15  -2 2595.28 385.274   7  51.73454    55.521
   2 -15   3 891.561 309.537   2  50.45155    59.605
  -2  15  -3 1202.04 385.006   7  50.47626    51.379
  -2  15  -3 1175.97 332.647   6  50.53478   -57.231
  -2  15  -4 1600.06 382.296   7  49.47231    47.359
   2 -15   4 1310.77 305.863   2  49.44335    58.886
  -2  15  -4 2096.90 342.352   6  49.51888   -60.803
   2 -15   5 4606.79 377.776   1  48.53292   117.961
  -2  15  -5 5057.46 386.092   6  48.76760   -64.021
   2 -15   5 4073.92 337.944   2  48.70128    58.177
  -2  15  -5 4778.17 398.980   7  48.73377    43.496
  -2  15  -6 169.773 348.858   6  48.28992   -66.933
   2 -15   6 366.226 302.493   2  48.23427    57.421
   2 -15   6 492.639 328.976   1  48.06849   115.672
  -2  15  -7 169.871 353.679   6  48.09187   -69.588
   2 -15   7 421.715 301.789   1  47.88265   113.548
   2 -15   7 592.007 296.389   2  48.04826    56.570
  -2  15  -8 674.370 354.020   6  48.17604   -72.033
   2 -15   8 809.901 321.188   2  48.14570    55.587
   2 -15   8 516.763 293.653   1  47.97784   111.579
   2 -15   9 223.376 312.423   1  48.35281   109.749
   2 -15   9 24.3558 290.690   2  48.52530    54.441
  -2  15  -9-313.184 373.814   6  48.54133   -74.314
  -2  15 -10 322.806 381.774   6  49.18304   -76.474
   2 -15  10 485.478 314.472   2  49.18217    53.109
   2 -15  10 755.797 322.202   1  49.00273   108.041
  -2  15 -11 4079.18 420.443   6  50.09330   -78.556
   2 -15  11 3130.00 367.413   2  50.10824    51.570
  -2  15 -12 268.724 365.579   6  51.26176   -80.597
   2 -15  12 149.383 314.631   2  51.29294    49.811
   2 -15  13 263.513 321.057   2  52.72404    47.817
   2 -14  -2 147.566 381.414   0  54.91109   -43.553
   2 -14  -1 1112.04 437.338   0  52.78966   -39.747
  -2  14   1 370.648 389.123   7  52.84763    67.962
  -2  14   0 2699.93 402.076   7  50.93967    63.377
  -2  14   0 3147.52 414.320   5  50.76556   178.154
   2 -14   0 2467.40 422.158   0  50.87766   -35.906
   2 -14   1 487.753 397.856   0  49.18994   -32.069
  -2  14  -1 599.827 346.773   7  49.25714    58.818
  -2  14  -2 2582.90 321.625   6  47.87808   -55.791
  -2  14  -2 2410.96 386.942   7  47.81566    54.318
   2 -14   2 2736.54 300.447   2  47.79565    58.904
   2 -14   3 1908.41 321.826   1  46.44210   120.386
   2 -14   3 1968.14 284.810   2  46.60627    58.316
  -2  14  -3 2447.77 327.037   6  46.68222   -59.624
  -2  14  -3 1844.23 363.459   7  46.63084    49.914
  -2  14  -4 1344.88 352.337   7  45.71723    45.649
  -2  14  -4 1431.37 317.673   6  45.75665   -63.057
   2 -14   4 1013.57 319.954   1  45.53099   117.886
   2 -14   4 1368.87 291.491   2  45.68877    57.762
   2 -14   5 5497.15 338.654   2  45.05567    57.172
   2 -14   5 4991.30 361.241   1  44.90189   115.549
   2 -14   6 11039.5 417.087   2  44.71628    56.487
   2 -14   6 10186.5 412.464   1  44.56400   113.376
   2 -14   7 1892.39 316.860   1  44.52252   111.365
   2 -14   7 1487.68 311.721   2  44.67584    55.661
  -2  14  -7 2154.00 351.860   6  44.71020   -71.473
   2 -14   8 141.999 282.080   1  44.77810   109.502
  -2  14  -8 258.272 327.816   6  44.95551   -73.818
   2 -14   8-62.3444 288.846   2  44.93498    54.657
   2 -14   9 10.9539 291.356   2  45.48967    53.449
  -2  14  -9 306.688 344.213   6  45.49539   -76.015
   2 -14   9 383.558 286.288   1  45.32679   107.772
  -2  14 -10 456.471 377.782   6  46.32182   -78.111
   2 -14  10 660.411 337.460   2  46.33162    52.015
  -2  14 -11-272.526 372.135   6  47.42326   -80.150
   2 -14  11-331.751 328.420   2  47.44909    50.340
   2 -14  12 1162.61 337.599   2  48.82790    48.413
  -2  14 -12 1550.70 378.614   6  48.78574   -82.174
  -2  14 -13 143.569 361.735   6  50.39391   -84.220
   2 -14  13 217.949 302.178   2  50.45252    46.223
  -2  14 -14 2122.03 377.165   6  52.23208   -86.321
   2 -13  -3 2949.14 472.215   0  53.20511   -49.451
  -2  13   3 2785.69 433.509   7  53.25478    77.377
   2 -13  -2 975.327 421.316   0  50.90623   -45.381
  -2  13   2 1293.76 384.873   7  50.95768    72.559
   2 -13  -1 1686.44 412.052   0  48.80909   -41.223
  -2  13   1 647.331 392.930   7  48.86341    67.688
   2 -13   0 2997.43 420.863   0  46.93024   -37.019
  -2  13   0 2951.56 394.869   7  46.98858    62.796
   2 -13   1 8219.51 337.997   2  45.33610    58.020
   2 -13   1 7790.62 307.352   3  45.36694  -144.410
   2 -13   1 8586.53 459.359   0  45.28780   -32.817
   2 -13   2 266.750 202.080   3  43.98174  -141.865
  -2  13  -2 191.819 333.632   7  43.97060    53.097
  -2  13  -2 197.461 274.734   6  44.02610   -58.211
  -2  13  -2 221.494 320.337   5  43.81326   178.670
   2 -13   2-124.629 291.531   1  43.79391   120.384
   2 -13   2-37.8127 247.039   2  43.95046    57.556
  -2  13  -3 1082.51 295.503   6  42.90931   -61.910
   2 -13   3 820.814 312.489   1  42.69186   117.858
   2 -13   3 871.746 266.824   2  42.84046    57.168
  -2  13  -3 996.016 342.483   7  42.86484    48.381
   2 -13   4 200.572 287.849   1  41.87994   115.477
  -2  13  -4 227.590 302.841   6  42.08332   -65.213
   2 -13   4-19.8284 265.798   2  42.02302    56.763
   2 -13   5 4710.97 336.080   2  41.51188    56.268
   2 -13   5 5368.64 350.771   1  41.37176   113.255
  -2  13  -6 680.371 320.233   6  41.35442   -70.841
   2 -13   6 435.135 265.232   1  41.17642   111.195
   2 -13   6 482.104 289.091   2  41.31625    55.624
  -2  13  -7 346.397 321.960   6  41.46467   -73.274
   2 -13   7 221.384 290.468   1  41.29757   109.293
   2 -13   7 56.6176 284.220   2  41.43977    54.785
   2 -13   8 7360.09 377.844   2  41.88012    53.719
   2 -13   8 7580.11 370.962   1  41.73295   107.534
  -2  13  -9 22106.2 502.698   6  42.62452   -77.649
   2 -13   9 18161.7 475.213   2  42.62930    52.402
  -2  13 -10 9902.20 428.878   6  43.65386   -79.696
   2 -13  10 8458.36 388.059   2  43.67448    50.818
  -2  13 -11 6045.01 420.806   6  44.96255   -81.712
   2 -13  11 4591.44 367.329   2  44.99933    48.956
   2 -13  12 10851.0 434.941   2  46.58548    46.812
  -2  13 -12 12990.2 478.189   6  46.53244   -83.741
  -2  13 -13 14122.1 488.951   6  48.34464   -85.820
   2 -13  13 13147.2 531.672   7  48.43189   161.923
  -2  13 -14 2285.50 373.464   6  50.38078   -87.984
   2 -13  14 2180.20 384.350   7  50.47941   163.037
   2 -13  15-75.5544 384.441   7  52.73326   163.904
  -2  13 -15 420.145 338.959   6  52.62378   -90.263
   2 -12  -5-195.271 412.884   0  54.39737   -60.111
  -2  12   5 187.513 402.404   7  54.44373    87.769
  -2  12   4 527.935 390.105   7  51.78794    82.904
   2 -12  -4 254.043 413.924   0  51.74203   -56.018
   2 -12  -3 2284.82 425.215   0  49.26317   -51.731
  -2  12   3 2919.64 425.746   7  49.30963    77.895
   2 -12  -2 2864.16 418.713   0  46.97578   -47.288
  -2  12   2 2674.27 404.988   7  47.02386    72.770
  -2  12   1 1056.99 368.520   7  44.94851    67.558
   2 -12  -1 1430.79 380.397   0  44.89764   -42.731
   2 -12   0 443.879 365.257   0  43.04903   -38.110
   2 -12   0 559.251 222.497   3  43.12050  -149.570
  -2  12   0 137.383 251.179   6  43.17147   -52.000
   2 -12   0-3.11355 231.634   2  43.09346    56.944
  -2  12   0 157.761 320.867   7  43.10390    62.298
   2 -12   1 2620.76 370.550   0  41.45203   -33.481
  -2  12  -1 2426.70 292.703   6  41.57094   -56.512
   2 -12   1 2405.72 239.268   3  41.52484  -146.777
   2 -12   1 1942.26 262.638   2  41.49653    56.579
  -2  12  -1 2328.30 337.199   5  41.36833   176.898
  -2  12  -1 2771.31 353.703   7  41.51216    57.036
   2 -12   2-94.5731 297.320   1  40.03493   117.856
  -2  12  -2-165.303 285.266   6  40.24492   -60.531
  -2  12  -2 199.635 313.442   5  40.05209   178.103
   2 -12   2 80.4937 198.147   3  40.20437  -144.352
   2 -12   2 304.417 350.975   0  40.12946   -28.913
   2 -12   2-65.5421 254.462   2  40.17587    56.356
  -2  12  -2-195.526 309.013   7  40.19609    51.826
   2 -12   3 14904.4 397.517   2  39.15360    56.155
  -2  12  -3 15458.1 483.042   7  39.17769    46.738
   2 -12   3 13453.1 435.038   1  39.01985   115.446
   2 -12   3 14475.8 318.589   3  39.18110  -142.350
  -2  12  -3 16547.1 429.864   5  39.03191  -179.505
  -2  12  -3 16404.9 429.049   6  39.21543   -64.104
  -2  12  -4 40382.4 575.015   6  38.50182   -67.281
   2 -12   4 35820.9 590.530   1  38.31993   113.177
  -2  12  -4 38404.0 545.764   5  38.32707  -175.640
   2 -12   4 33819.3 407.361   3  38.47433  -140.819
   2 -12   4 35947.5 533.343   2  38.44913    55.879
   2 -12   5 17874.7 454.871   1  37.94972   111.067
   2 -12   5 17697.2 430.207   2  38.07711    55.449
   2 -12   6 18239.4 454.844   2  38.04577    54.807
   2 -12   6 16836.1 448.290   1  37.91735   109.120
   2 -12   7 36288.5 560.395   2  38.35582    53.908
   2 -12   7 35355.7 569.319   1  38.22355   107.326
   2 -12   8 43979.4 601.387   2  39.00036    52.726
  -2  12  -8 51458.7 657.941   6  39.00053   -77.163
  -2  12  -9 3036.22 357.444   6  39.95028   -79.227
   2 -12   9 2455.02 326.051   2  39.96579    51.242
   2 -12  10 58.6882 298.505   2  41.23342    49.449
  -2  12 -10 413.853 324.210   6  41.20188   -81.244
  -2  12 -11 469.655 348.490   6  42.73382   -83.262
   2 -12  11 798.132 308.619   2  42.78149    47.344
  -2  12 -12 28.9147 347.074   6  44.52336   -85.324
   2 -12  12 87.8915 296.753   2  44.58707    44.924
   2 -12  12 472.648 345.083   7  44.60251   162.587
  -2  12 -13-118.410 332.412   6  46.54816   -87.469
   2 -12  13-67.3569 369.848   7  46.63832   163.783
   2 -12  14 132.504 375.921   7  48.88800   164.692
  -2  12 -14 173.049 332.366   6  48.78745   -89.730
  -2  12 -15 941.646 346.637   6  51.22282   -92.138
   2 -12  15 795.256 370.701   7  51.33321   165.362
  -2  12 -16 1791.15 359.515   6  53.83860   -94.724
  -2  11   6 1210.19 403.774   7  53.40342    94.027
   2 -11  -6 1282.76 423.744   0  53.35794   -67.405
   2 -11  -5 976.635 400.776   0  50.53550   -63.259
  -2  11   5 1248.08 411.623   7  50.57935    89.126
  -2  11   4 14292.4 563.325   7  47.92006    84.006
   2 -11  -4 12162.3 540.025   0  47.87691   -58.840
   2 -11  -3 3397.84 425.591   0  45.39698   -54.180
  -2  11   3 3983.82 411.076   7  45.44046    78.689
  -2  11   2-305.192 359.644   7  43.15895    73.203
   2 -11  -2 145.631 361.987   0  43.11401   -49.316
   2 -11  -1 2330.63 250.058   2  41.09182    55.701
   2 -11  -1 3105.64 258.020   3  41.11444  -155.127
   2 -11  -1 2837.33 384.926   0  41.04979   -44.297
  -2  11   1 2870.38 369.257   7  41.09740    67.585
  -2  11   1 2964.90 266.380   6  41.16584   -49.544
   2 -11   0 4780.07 265.405   3  39.29445  -151.978
   2 -11   0 4994.00 274.298   2  39.26969    55.368
   2 -11   0 5003.73 407.200   0  39.22916   -39.185
  -2  11   0 4633.13 297.794   6  39.34172   -54.473
  -2  11   0 5114.15 375.021   7  39.28073    61.882
   2 -11   1 4136.09 282.662   2  37.72007    55.289
  -2  11  -1 4980.04 392.548   7  37.73604    56.152
   2 -11   1 4855.17 394.034   0  37.67916   -34.051
  -2  11  -1 4456.73 309.721   6  37.78835   -58.867
   2 -11   1 4198.19 335.289   1  37.58515   117.837
   2 -11   1 4303.49 250.213   3  37.74592  -149.233
   2 -11   2 1033.27 207.059   3  36.49656  -146.983
   2 -11   2 586.967 283.320   1  36.34487   115.431
  -2  11  -2 1307.07 306.906   5  36.35979   177.815
  -2  11  -2 1376.39 331.060   7  36.49104    50.470
  -2  11  -2 884.846 287.646   6  36.53339   -62.768
   2 -11   2 858.700 359.734   0  36.42754   -28.986
   2 -11   2 808.597 249.217   2  36.47081    55.302
  -2  11  -3 4949.90 325.265   5  35.43832  -179.408
  -2  11  -3 4903.55 323.915   6  35.60303   -66.218
   2 -11   3 4418.25 288.399   2  35.54822    55.275
   2 -11   3 4149.30 222.931   3  35.57254  -145.320
   2 -11   3 3984.41 322.087   1  35.42862   113.132
   2 -11   4 10986.0 374.069   1  34.85815   110.976
  -2  11  -4 12601.5 383.376   6  35.01923   -69.269
   2 -11   4 11831.0 358.276   2  34.97426    55.099
  -2  11  -4 13072.0 369.523   5  34.86285  -174.890
   2 -11   4 11255.3 257.461   3  34.99575  -144.333
  -2  11  -5 5851.99 326.430   5  34.64827  -168.269
   2 -11   5 5657.72 313.363   2  34.76386    54.693
   2 -11   5 5618.02 321.808   1  34.64824   108.981
   2 -11   5 5181.98 199.446   3  34.78111  -144.112
  -2  11  -6-136.274 328.004   6  34.94251   -74.413
   2 -11   6 161.772 271.074   1  34.80457   107.147
   2 -11   6 128.410 273.289   2  34.92274    53.999
   2 -11   7-137.462 276.019   2  35.44656    52.978
  -2  11  -7-271.408 324.450   6  35.45164   -76.643
   2 -11   8 4113.83 316.324   2  36.32159    51.611
  -2  11  -8 4847.93 360.130   6  36.31115   -78.738
   2 -11   9 69.8930 277.943   2  37.52668    49.890
  -2  11  -9-318.850 325.356   6  37.50029   -80.763
   2 -11  10 11741.2 388.140   2  39.03596    47.819
   2 -11  10 12938.7 466.148   7  39.05344   161.571
   2 -11  11 11996.8 400.782   2  40.82166    45.401
   2 -11  11 11271.9 459.009   7  40.83465   163.272
   2 -11  12 273.964 288.087   2  42.85632    42.642
  -2  11 -12 126.064 317.340   6  42.78234   -86.961
   2 -11  12 458.716 335.119   7  42.86434   164.562
  -2  11 -13 1557.72 343.759   6  45.02528   -89.212
   2 -11  13 2062.60 384.646   7  45.11722   165.512
   2 -11  14 1870.21 396.725   7  47.57097   166.187
  -2  11 -14 1599.75 334.937   6  47.46973   -91.613
  -2  11 -15 451.626 326.105   6  50.09667   -94.195
   2 -11  15 89.9994 387.445   7  50.20670   166.643
  -2  11 -16 1807.49 508.513   0  52.80474  -179.763
   2 -10  -7 16.4065 421.974   0  52.58287   -75.191
  -2  10   7-307.521 420.870   7  52.62922   100.799
  -2  10   6 549.487 397.266   7  49.64186    95.984
   2 -10  -6 482.524 396.900   0  49.59830   -71.120
   2 -10  -5 10643.1 520.146   0  46.76351   -66.695
  -2  10   5 12339.7 524.919   7  46.80514    90.873
  -2  10   4 4446.88 440.104   7  44.13298    85.473
   2 -10  -4 3577.99 420.944   0  44.09233   -61.931
   2 -10  -3 8410.42 327.529   3  41.66243  -165.128
  -2  10   3 9182.57 464.977   7  41.64340    79.805
   2 -10  -3 8209.66 447.271   0  41.60267   -56.856
   2 -10  -2 12595.8 481.536   0  39.31681   -51.512
   2 -10  -2 12071.4 343.843   3  39.37563  -161.273
  -2  10   2 13429.9 503.492   7  39.35879    73.899
   2 -10  -1 72015.6 818.643   0  37.26144   -45.952
   2 -10  -1 67645.9 633.796   3  37.32013  -157.687
  -2  10   1 75088.2 619.356   6  37.36786   -52.047
  -2  10   1 79091.1 875.935   7  37.30596    67.795
   2 -10  -1 71601.7 590.907   2  37.29957    53.951
  -2  10   0 35842.6 471.544   6  35.57034   -56.863
   2 -10   0 30427.3 431.557   3  35.52664  -154.496
   2 -10   0 32570.4 589.690   0  35.46725   -40.251
  -2  10   0 36425.7 617.060   7  35.51568    61.550
   2 -10   0 32149.1 429.334   2  35.50406    53.946
   2 -10   1 13778.4 432.177   0  33.96766   -34.504
  -2  10  -1 14965.0 441.168   7  34.02145    55.241
   2 -10   1 13920.4 330.162   2  34.00517    54.158
   2 -10   1 13350.0 302.395   3  34.02863  -151.835
  -2  10  -1 14594.2 366.781   6  34.06750   -61.149
   2 -10   1 13063.2 399.867   1  33.88535   115.385
  -2  10  -2 45107.9 529.990   6  32.89322   -64.936
   2 -10   2 38540.7 564.578   1  32.72553   113.094
   2 -10   2 42784.2 492.021   2  32.83706    54.401
   2 -10   2 44799.0 602.398   0  32.79664   -28.833
  -2  10  -2 44024.8 533.457   5  32.73814   177.872
  -2  10  -2 45071.7 620.457   7  32.85720    48.973
   2 -10   2 39640.7 426.800   3  32.86005  -149.845
  -2  10  -3 95400.8 714.327   6  32.07869   -68.261
   2 -10   3 81214.0 550.574   3  32.05203  -148.668
   2 -10   3 79287.2 738.105   1  31.92487   110.909
   2 -10   3 86662.2 666.949   2  32.03099    54.523
  -2  10  -3 92587.1 684.569   5  31.93209  -178.811
  -2  10  -4 7898.32 321.886   5  31.50960  -173.400
  -2  10  -4 8234.27 348.827   6  31.64835   -71.179
   2 -10   4 7047.37 209.480   3  31.62891  -148.455
   2 -10   4 6882.69 307.696   2  31.61137    54.407
   2 -10   5 6450.06 295.238   2  31.59191    53.965
   2 -10   5 5794.10 183.792   3  31.60447  -149.363
   2 -10   5 5123.50 298.002   1  31.48701   106.993
  -2  10  -5 6816.90 305.412   5  31.48444  -165.519
  -2  10  -5 7606.02 339.790   6  31.61618   -73.759
   2 -10   6 404.272 250.203   2  31.97328    53.144
   2 -10   6 539.420 129.397   3  31.97951  -151.564
  -2  10  -6 763.338 249.119   5  31.85744  -154.973
  -2  10  -6 770.159 289.398   6  31.98325   -76.078
   2 -10   7 1450.17 263.499   2  32.74294    51.917
  -2  10  -7 1866.81 290.463   6  32.73755   -78.219
  -2  10  -8 379.406 296.303   6  33.85607   -80.261
   2 -10   8 134.425 255.816   2  33.87737    50.278
   2 -10   9 301.909 289.273   7  35.36103   162.095
  -2  10  -9 146.279 296.902   6  35.30845   -82.275
   2 -10   9 380.164 266.548   2  35.34576    48.235
  -2  10 -10 214.786 302.737   6  37.06098   -84.321
   2 -10  10-201.990 280.236   2  37.11412    45.802
   2 -10  10 208.877 320.127   7  37.12474   163.999
   2 -10  11 13745.7 398.959   2  39.14861    42.995
   2 -10  11 14942.4 486.102   7  39.15410   165.397
   2 -10  12 3913.87 395.931   7  41.41799   166.387
  -2  10 -12 3412.88 339.869   6  41.33441   -88.700
  -2  10 -13 98.9229 299.215   6  43.79683   -91.108
   2 -10  13-320.908 369.355   7  43.88920   167.055
  -2  10 -14 3153.77 337.490   6  46.44434   -93.703
   2 -10  14 2587.61 404.865   7  46.54491   167.475
   2 -10  15 5788.02 473.353   7  49.36671   167.707
  -2  10 -15 5879.51 557.347   0  49.18021  -179.614
  -2  10 -15 6231.80 375.278   6  49.25838   -96.514
  -2  10 -16 851.386 527.020   0  52.14390  -179.243
   2 -10  16 405.932 396.854   7  52.34031   167.798
  -2   9   8 556.627 443.648   7  52.12916   107.927
   2  -9  -8 869.631 439.599   0  52.08016   -83.312
  -2   9   7 3876.94 461.536   7  48.98650   103.344
   2  -9  -7 4348.97 457.392   0  48.94138   -79.468
   2  -9  -6 35558.1 721.689   0  45.93750   -75.199
  -2   9   6 40294.0 751.281   7  45.97950    98.397
  -2   9   5 13334.0 516.145   7  43.12030    93.075
   2  -9  -5 10943.4 492.648   0  43.08056   -70.499
   2  -9  -4 15060.7 503.869   0  40.38704   -65.372
  -2   9   4 15470.2 502.377   7  40.42546    87.376
  -2   9   3 25705.5 573.015   7  37.91663    81.314
   2  -9  -3 24459.7 553.314   0  37.87843   -59.840
   2  -9  -2 48106.4 680.377   0  35.58184   -53.941
   2  -9  -2 48395.8 459.782   2  35.61931    52.463
  -2   9   1 1814.56 313.664   7  33.57180    68.223
   2  -9  -1 1377.83 200.389   2  33.56459    52.362
   2  -9  -1 1567.74 229.156   3  33.58319  -160.400
   2  -9  -1 1289.63 345.717   0  33.53022   -47.735
   2  -9   0 4188.20 228.594   2  31.79507    52.695
  -2   9   0 3868.15 311.430   7  31.80728    61.306
   2  -9   0 4311.66 342.004   0  31.76184   -41.311
   2  -9   0 3917.53 229.838   3  31.81558  -157.180
   2  -9   1 189.690 202.475   2  30.35292    53.201
  -2   9  -1 134.129 238.966   6  30.40940   -63.377
   2  -9   1 479.307 251.413   1  30.24773   113.008
   2  -9   1 327.766 280.754   0  30.31858   -34.798
  -2   9  -1 259.285 261.748   7  30.36943    54.265
   2  -9   1 378.237 175.406   3  30.37403  -154.661
  -2   9  -2 35961.7 446.750   5  29.19289   178.372
   2  -9   2 32171.4 363.240   3  29.30058  -153.059
   2  -9   2 33572.1 499.132   1  29.18275   110.836
   2  -9   2 34856.5 508.616   0  29.24251   -28.372
  -2   9  -2 36449.7 457.029   6  29.33011   -67.044
   2  -9   2 35558.9 427.320   2  29.28039    53.660
   2  -9   3 1773.93 233.174   2  28.61465    53.894
  -2   9  -3 1976.18 253.085   5  28.52586  -177.541
   2  -9   3 2101.71 163.732   3  28.63225  -152.595
  -2   9  -3 1880.30 269.637   6  28.65504   -70.234
   2  -9   3 1835.21 253.249   1  28.52131   108.771
   2  -9   4 179.686 226.928   1  28.28910   106.858
   2  -9   4 409.066 140.344   3  28.39497  -153.501
  -2   9  -4-134.291 260.209   6  28.41029   -73.009
  -2   9  -4 267.477 248.481   5  28.28842  -170.913
   2  -9   4 274.015 223.221   2  28.38167    53.771
  -2   9  -5 11524.6 323.798   5  28.49040  -161.425
  -2   9  -5 12096.0 362.058   6  28.60598   -75.453
   2  -9   5 11797.9 327.473   2  28.59112    53.205
  -2   9  -6 60993.6 590.226   6  29.23399   -77.660
  -2   9  -6 54724.2 479.772   5  29.12341  -149.198
   2  -9   6 58047.8 563.745   2  29.23430    52.154
   2  -9   6 51831.6 373.837   3  29.23459  -160.298
   2  -9   7 3241.20 304.885   7  30.30323   159.706
  -2   9  -7 3513.82 319.190   6  30.26978   -79.730
   2  -9   7 2973.79 275.834   2  30.28598    50.610
   2  -9   7 3398.25 153.534   3  30.27819  -166.396
  -2   9  -7 3442.44 238.202   5  30.16268  -135.131
  -2   9  -8 1044.76 289.922   6  31.67721   -81.749
   2  -9   8 1171.52 289.471   7  31.72260   162.637
   2  -9   8 569.586 264.254   2  31.70946    48.590
   2  -9   9 3980.20 302.530   2  33.46259    46.121
  -2   9  -9 4719.31 332.686   6  33.41454   -83.794
   2  -9   9 4641.44 335.232   7  33.47090   164.797
   2  -9  10 9682.79 412.544   7  35.50608   166.321
  -2   9 -10 10422.0 365.614   6  35.43974   -85.924
  -2   9 -11 574.032 291.576   6  37.71410   -88.185
   2  -9  11 614.611 347.567   7  37.78950   167.347
   2  -9  12 9534.51 469.364   7  40.28778   167.991
  -2   9 -12 9427.72 368.801   6  40.20411   -90.614
  -2   9 -13 1244.10 297.081   6  42.88205   -93.241
   2  -9  13 1163.56 361.137   7  42.97335   168.351
  -2   9 -14 10.3564 287.020   6  45.72588   -96.095
   2  -9  14-446.705 390.646   7  45.82431   168.506
  -2   9 -14 462.799 481.096   0  45.65503  -179.527
   2  -9  15-63.5507 387.343   7  48.82383   168.513
  -2   9 -15 744.333 491.044   0  48.64532  -179.059
  -2   9 -16 625.830 517.418   0  51.77149  -178.505
   2  -9  16 342.613 415.644   7  51.95955   168.417
  -2   8   9 200.541 422.574   7  51.90876   115.195
   2  -8  -9 423.808 406.434   0  51.85533   -91.549
   2  -8  -8 7.98467 411.779   0  48.57304   -88.087
  -2   8   8-32.0388 407.837   7  48.62157   110.990
   2  -8  -7 3162.88 442.314   0  45.41072   -84.156
  -2   8   7 3659.12 454.015   7  45.45502   106.383
   2  -8  -6 2918.18 421.792   0  42.37799   -79.725
  -2   8   6 1229.35 364.901   7  42.41881   101.335
  -2   8   5 1069.16 365.938   7  39.52702    95.817
   2  -8  -5 974.576 383.413   0  39.48885   -74.767
   2  -8  -4 4854.41 310.417   3  36.81324  -175.937
   2  -8  -4 5529.26 404.462   0  36.76263   -69.268
   2  -8  -3 11119.5 325.747   3  34.27375  -171.478
   2  -8  -3 11741.3 418.709   0  34.22503   -63.234
  -2   8   3 11719.2 436.507   7  34.26094    83.312
   2  -8  -2-145.536 165.419   2  31.94294    50.723
   2  -8  -2 153.490 202.001   3  31.95677  -167.204
  -2   8   2-333.195 282.956   7  31.94574    76.338
   2  -8  -1 9217.96 364.607   0  29.85597   -49.696
  -2   8   1 9370.21 362.642   7  29.89475    68.926
   2  -8  -1 8719.90 263.659   3  29.90345  -163.326
   2  -8  -1 8487.96 228.572   2  29.88669    50.965
   2  -8   0 39045.6 417.181   3  28.16239  -160.098
   2  -8   0 39396.6 405.197   2  28.14388    51.645
   2  -8   1 143385. 899.819   1  26.67728   110.694
   2  -8   1 144806. 706.116   3  26.78701  -157.818
   2  -8   2 14556.7 350.514   1  25.72849   108.652
   2  -8   2 14329.0 252.845   3  25.83005  -156.808
   2  -8   2 14618.0 299.682   2  25.81278    53.088
  -2   8  -3 13785.0 320.870   5  25.24150  -175.338
   2  -8   3 13078.7 229.512   3  25.33512  -157.406
   2  -8   3 13292.2 296.868   2  25.32125    53.367
   2  -8   4 5713.02 174.679   3  25.32737  -159.937
  -2   8  -4 5832.10 267.634   5  25.23264  -167.071
  -2   8  -4 6573.89 289.416   6  25.33845   -74.746
   2  -8   4 5889.01 258.583   2  25.31874    53.133
   2  -8   4 5029.24 257.987   1  25.23636   104.950
   2  -8   5 20260.6 255.764   3  25.80722  -164.637
  -2   8  -5 20746.8 344.364   5  25.70981  -155.660
   2  -8   5 21530.8 370.223   2  25.80541    52.310
   2  -8   6 78914.0 626.409   2  26.75636    50.883
  -2   8  -6 91618.1 656.741   6  26.74530   -79.158
   2  -8   6 91303.6 730.181   7  26.77178   159.699
   2  -8   6 78184.9 456.106   3  26.75021  -171.485
   2  -8   7 79343.1 620.463   2  28.12800    48.879
  -2   8  -7 76690.9 473.877   5  28.00619  -127.464
  -2   8  -7 93731.0 666.750   6  28.10080   -81.187
   2  -8   7 92931.1 764.764   7  28.13912   163.217
   2  -8   7 78506.8 472.402   3  28.11318  -179.981
   2  -8   8 30523.4 508.018   7  29.87342   165.712
   2  -8   8 25622.9 303.955   3  29.84355   170.864
  -2   8  -8 24574.3 301.076   5  29.72993  -114.225
  -2   8  -8 30060.2 442.136   6  29.82434   -83.234
   2  -8   8 26644.6 412.884   2  29.86737    46.346
  -2   8  -9 5575.07 307.781   6  31.86245   -85.371
  -2   8  -9 4281.11 206.404   5  31.76649  -103.156
   2  -8   9 5246.00 367.907   7  31.92118   167.384
   2  -8   9 4461.21 188.671   3  31.88781   162.119
   2  -8   9 4434.31 288.109   2  31.92070    43.335
   2  -8  10 45480.3 662.975   7  34.23365   168.432
  -2   8 -10 45654.3 530.936   6  34.16631   -87.655
   2  -8  11 17262.4 503.067   7  36.76953   169.024
  -2   8 -11 17916.4 391.713   6  36.69445   -90.123
  -2   8 -12 104.462 281.242   6  39.41335   -92.807
   2  -8  12 236.540 359.854   7  39.49546   169.292
  -2   8 -13 1533.77 484.328   0  42.23304  -179.507
   2  -8  13 962.985 358.977   7  42.38553   169.336
  -2   8 -13 1327.23 282.698   6  42.29691   -95.731
  -2   8 -14 241.599 490.146   0  45.25911  -178.913
   2  -8  14 203.772 380.909   7  45.42021   169.229
  -2   8 -15 383.066 484.264   0  48.41533  -178.238
   2  -8  15 211.251 386.514   7  48.58535   169.022
  -2   8 -16 209.364 498.634   0  51.69191  -177.514
   2  -8  16 129.759 426.505   7  51.87123   168.754
  -2   7  10 2361.90 471.272   7  51.97053   122.355
   2  -7 -10 1613.50 431.185   0  51.91093   -99.655
   2  -7  -9 692.192 427.532   0  48.49813   -96.699
  -2   7   9 1407.65 429.434   7  48.55191   118.649
  -2   7   8-318.673 380.598   7  45.23979   114.541
   2  -7  -8-248.872 409.372   0  45.19124   -93.274
  -2   7   7 4020.01 451.738   7  42.04091   109.970
   2  -7  -7 4051.97 430.503   0  41.99696   -89.323
  -2   7   6 533.134 341.328   7  38.96612   104.876
   2  -7  -6 151.731 372.010   0  38.92605   -84.788
   2  -7  -5 16329.3 400.435   3  36.04291   175.485
   2  -7  -5 18080.5 509.578   0  35.99442   -79.614
   2  -7  -4 25349.3 523.269   0  33.22446   -73.754
   2  -7  -4 24322.4 404.933   3  33.27016  -179.818
  -2   7   3 2357.72 305.527   7  30.68064    85.937
   2  -7  -3 3038.79 239.809   3  30.69041  -175.105
   2  -7  -2 16.3643 185.773   3  28.34438  -170.581
   2  -7  -2 286.695 260.449   0  28.30192   -59.883
  -2   7   2-271.918 272.689   7  28.33614    78.295
   2  -7  -2 7.35500 145.341   2  28.33222    49.248
   2  -7  -1 379.599 162.625   2  26.26897    49.823
   2  -7  -1 609.549 263.617   0  26.24178   -51.908
   2  -7  -1 718.945 186.144   3  26.28403  -166.536
  -2   7   1 1113.22 241.860   7  26.27792    69.990
   2  -7   0 172.325 184.843   3  24.57224  -163.347
   2  -7   0 669.579 248.479   0  24.52911   -43.374
   2  -7   0 302.284 240.966   1  24.46922   110.356
  -2   7   0 571.511 221.679   7  24.56894    61.094
   2  -7   0 372.879 177.801   2  24.55563    50.852
  -2   7  -1 60403.1 499.873   5  23.19605   177.926
   2  -7   1 60180.4 576.340   1  23.18523   108.435
   2  -7   1 61305.8 552.373   0  23.23359   -34.538
   2  -7   1 60970.0 469.696   2  23.26230    51.924
   2  -7   2 124231. 746.364   1  22.38480   106.547
  -2   7  -2 126496. 648.044   5  22.38918  -178.582
   2  -7   2 122634. 643.964   2  22.45632    52.690
   2  -7   2 120531. 574.934   3  22.47049  -161.369
  -2   7  -3 35925.5 392.761   5  22.11564  -171.814
   2  -7   3 35171.7 384.855   2  22.18767    52.891
   2  -7   3 34796.3 316.327   3  22.19742  -163.562
  -2   7  -4 11679.7 320.772   6  22.48468   -76.368
   2  -7   4 12187.3 204.523   3  22.47800  -168.390
   2  -7   4 11581.8 285.461   2  22.47461    52.375
  -2   7  -4 12409.9 286.006   5  22.39395  -161.439
   2  -7   5 173482. 652.574   3  23.29325  -175.829
   2  -7   5 196979. 960.124   7  23.31141   159.510
   2  -7   5 187076. 829.599   2  23.29766    51.099
  -2   7  -5 169100. 698.477   5  23.20527  -148.052
  -2   7  -5 195221. 850.165   6  23.29186   -78.531
   2  -7   6 57446.4 498.194   2  24.60602    49.099
   2  -7   6 67489.8 610.804   7  24.61523   163.872
  -2   7  -6 63992.5 524.752   6  24.58392   -80.572
   2  -7   6 56371.7 407.156   3  24.59294   174.822
  -2   7  -6 53563.4 409.870   5  24.49957  -133.439
  -2   7  -7 2910.86 252.465   6  26.29400   -82.620
   2  -7   7 2398.25 161.824   3  26.30994   164.871
   2  -7   7 2697.79 273.063   7  26.33587   166.819
   2  -7   7 2517.43 236.328   2  26.33204    46.457
  -2   7  -7 2554.09 205.765   5  26.20989  -119.749
   2  -7   8 164.100 222.150   2  28.40574    43.259
  -2   7  -8 409.023 232.361   6  28.35254   -84.771
  -2   7  -8 296.095 178.663   5  28.26675  -108.229
   2  -7   8 212.750 285.556   7  28.40370   168.663
   2  -7   8 611.301 145.766   3  28.37459   155.603
  -2   7  -9 22590.6 380.519   6  30.69675   -87.091
   2  -7   9 18074.3 283.264   3  30.72414   147.720
  -2   7  -9 18136.3 279.779   5  30.60755   -98.992
   2  -7   9 21684.0 479.877   7  30.75605   169.707
  -2   7 -10 17336.8 363.226   6  33.27470   -89.623
   2  -7  10 17427.7 487.390   7  33.34118   170.199
   2  -7  11 2360.65 364.299   7  36.11863   170.322
  -2   7 -11 2063.80 264.979   6  36.04571   -92.395
  -2   7 -12 7308.08 521.526   0  38.92188  -179.558
   2  -7  12 6740.04 436.940   7  39.05791   170.208
  -2   7 -12 7235.68 313.888   6  38.97911   -95.428
  -2   7 -13 19526.0 394.352   6  42.05240   -98.745
   2  -7  13 18552.0 554.287   7  42.13670   169.946
  -2   7 -13 19349.4 627.544   0  41.99261  -178.800
  -2   7 -14 8058.03 556.101   0  45.18673  -177.972
   2  -7  14 7808.21 488.824   7  45.33917   169.596
  -2   7 -15 3619.27 520.450   0  48.49347  -177.111
   2  -7  15 3636.99 457.394   7  48.65461   169.199
  -2   7 -16 1936.28 507.442   0  51.90612  -176.238
   2  -7  16 1960.34 458.447   7  52.07641   168.784
  -2   6  11 212.080 403.752   7  52.31376   129.173
   2  -6 -11 496.315 428.654   0  52.24632  -107.393
  -2   6  10 974.833 423.439   7  48.77848   126.036
   2  -6 -10 838.662 406.677   0  48.71767  -105.017
  -2   6   9 2219.50 416.846   7  45.33723   122.537
   2  -6  -9 2538.07 425.889   0  45.28254  -102.212
  -2   6   8 3015.58 460.524   7  41.99366   118.604
   2  -6  -8 4273.69 451.092   0  41.94455   -98.911
  -2   6   7 467.157 388.285   7  38.75494   114.158
   2  -6  -7 969.180 376.863   0  38.71081   -95.034
   2  -6  -6 3228.56 386.793   0  35.59295   -90.490
  -2   6   6 2210.05 379.834   7  35.63276   109.109
   2  -6  -6 2506.16 276.081   3  35.64080   166.310
  -2   6   5 1073.21 312.081   7  32.64482   103.362
   2  -6  -5 1261.26 243.506   3  32.65276   170.981
  -2   6   4 34843.2 539.033   7  29.81687    96.820
   2  -6  -4 39301.5 578.948   0  29.78326   -79.008
   2  -6  -3 11676.0 367.337   0  27.15325   -71.874
  -2   6   3 12639.8 382.460   7  27.18537    89.389
   2  -6  -2 1424.18 264.784   0  24.76864   -63.705
   2  -6  -2 1411.65 195.265   3  24.80618  -174.340
  -2   6   2 1049.16 274.274   7  24.80067    80.985
   2  -6  -1-91.6997 147.869   2  22.71985    49.060
  -2   6   1-289.230 213.552   7  22.72974    71.550
   2  -6  -1-89.9139 244.425   0  22.69610   -54.476
   2  -6  -1-6.20194 175.629   3  22.73336  -170.124
   2  -6   0 22823.6 371.356   1  20.97024   107.962
   2  -6   0 23347.5 284.976   2  21.04243    50.413
   2  -6   0 24073.7 291.213   3  21.05724  -167.052
   2  -6   0 23808.4 358.708   0  21.01904   -44.292
   2  -6   1 13588.8 298.868   1  19.79375   106.234
  -2   6  -1 13125.6 274.110   5  19.80154   179.730
   2  -6   1 13192.0 224.591   3  19.87131  -165.819
   2  -6   1 13752.4 243.622   2  19.85730    51.697
   2  -6   2 13563.5 217.689   3  19.26151  -167.172
  -2   6  -2 14092.0 278.921   5  19.19211  -175.408
   2  -6   2 14558.6 257.137   2  19.25076    52.447
   2  -6   3 19641.9 241.265   3  19.28025  -171.711
   2  -6   3 19487.8 295.983   2  19.27518    52.346
  -2   6  -3 20127.3 316.507   5  19.20912  -166.454
  -2   6  -4 20066.5 304.455   5  19.85100  -153.683
   2  -6   4 20900.2 316.855   2  19.92833    51.270
   2  -6   5 27163.4 289.471   3  21.14314   170.358
  -2   6  -5 31316.8 367.266   6  21.13745   -79.881
  -2   6  -5 26472.9 316.147   5  21.06294  -138.919
   2  -6   5 30655.2 356.301   2  21.15433    49.255
   2  -6   5 33578.2 413.344   7  21.16176   164.673
  -2   6  -6 16997.1 263.493   5  22.75816  -124.713
   2  -6   6 16702.5 304.476   2  22.86542    46.431
  -2   6  -7 42952.4 352.284   5  24.84359  -112.674
   2  -6   7 44000.3 446.914   2  24.96786    42.948
  -2   6  -7 53757.5 466.413   6  24.91971   -84.091
   2  -6   7 41212.6 361.495   3  24.93853   149.780
   2  -6   7 50716.3 552.998   7  24.96326   170.288
   2  -6   8 121607. 615.471   3  27.34066   141.646
   2  -6   8 149969. 958.581   7  27.36782   171.268
  -2   6  -8 121433. 567.795   5  27.23678  -103.033
  -2   6  -8 149394. 737.689   6  27.31664   -86.466
   2  -6   9 57587.9 678.106   7  30.01501   171.577
  -2   6  -9 52975.3 432.049   5  29.87205   -95.352
   2  -6   9 49346.4 427.566   3  29.98570   135.212
  -2   6  -9 60170.3 510.332   6  29.95724   -89.095
   2  -6  10 20321.5 499.761   7  32.85559   171.474
  -2   6 -10 20363.7 357.340   6  32.79199   -92.000
  -2   6 -11 22968.5 607.270   0  35.73420  -179.686
   2  -6  11 22451.4 538.474   7  35.85397   171.132
  -2   6 -11 22850.7 379.573   6  35.78511   -95.197
  -2   6 -12 19724.0 620.286   0  38.85773  -178.709
   2  -6  12 18881.6 530.026   7  38.98508   170.658
  -2   6 -12 20946.0 373.571   6  38.91134   -98.699
   2  -6  13 1026.15 399.780   7  42.23170   170.122
  -2   6 -13 1564.15 454.530   0  42.09651  -177.687
  -2   6 -14 1085.31 483.695   0  45.43912  -176.658
   2  -6  14 1242.94 432.795   7  45.58252   169.566
  -2   6 -15 205.989 491.257   0  48.87862  -175.643
   2  -6  15-19.9052 416.271   7  49.03064   169.016
   2  -5 -12 181.076 412.598   0  52.85774  -114.578
  -2   5  12 398.425 451.539   7  52.93459   135.468
  -2   5  11 410.520 418.797   7  49.29821   132.910
   2  -5 -11 9.95320 410.477   0  49.22872  -112.796
  -2   5  10 229.404 408.010   7  45.74578   130.059
   2  -5 -10 151.748 394.126   0  45.68316  -110.655
  -2   5   9 19959.1 602.567   7  42.27796   126.846
   2  -5  -9 17531.9 577.724   0  42.22175  -108.092
   2  -5  -8 573.175 374.276   0  38.84797  -105.022
  -2   5   8-140.895 370.778   7  38.89825   123.189
  -2   5   7 1272.06 355.863   7  35.61384   118.987
   2  -5  -7 1440.09 356.689   0  35.56895  -101.343
   2  -5  -6 42821.8 503.736   3  32.44096   161.276
   2  -5  -6 43619.3 642.284   0  32.39671   -96.929
  -2   5   5 567.503 263.992   7  29.38614   108.443
   2  -5  -5 841.219 308.266   0  29.35013   -91.628
   2  -5  -5 35.5929 209.742   3  29.39047   166.017
   2  -5  -4 178135. 1032.61   0  26.45786   -85.258
   2  -5  -4 170970. 836.398   3  26.49489   171.085
   2  -5  -3 194707. 983.099   0  23.76253   -77.610
   2  -5  -3 187735. 817.917   3  23.79704   176.329
   2  -5  -2 183821. 876.801   0  21.32637   -68.452
   2  -5  -2 169548. 728.684   3  21.35931  -178.575
   2  -5  -1 12057.1 232.564   3  19.26952  -174.193
   2  -5  -1 12403.3 205.961   2  19.25734    48.903
   2  -5  -1 12793.6 285.150   0  19.23696   -57.565
   2  -5   0 90901.1 538.598   0  17.60891   -44.936
   2  -5   0 90672.6 610.346   1  17.57124   105.581
   2  -5   0 85882.5 473.827   3  17.64245  -171.383
   2  -5   0 87609.9 460.142   2  17.62934    50.490
  -2   5  -1 109257. 545.066   5  16.54999  -177.394
   2  -5   1 110340. 559.133   0  16.57186   -31.244
   2  -5   1 111384. 520.834   2  16.59630    51.825
   2  -5   1 106893. 622.972   1  16.54588   104.111
   2  -5   1 108131. 502.910   3  16.60776  -171.241
   2  -5   2 2346.83 146.346   3  16.27470  -174.831
  -2   5  -2 2140.53 216.773   5  16.21595  -170.470
   2  -5   3 100114. 526.523   2  16.68443    51.452
   2  -5   3 100939. 488.555   3  16.68411   177.458
  -2   5  -3 100704. 534.331   5  16.62200  -158.772
   2  -5   4 37020.2 320.735   3  17.78621   166.666
  -2   5  -4 34849.0 336.037   5  17.71871  -144.022
   2  -5   4 40110.1 365.841   2  17.79524    49.379
   2  -5   4 42146.4 404.831   7  17.80108   165.761
   2  -5   5 4693.81 234.367   7  19.48511   170.282
  -2   5  -5 4136.88 207.975   5  19.39289  -129.273
  -2   5  -5 4464.89 221.129   6  19.45778   -81.094
   2  -5   5 4255.60 159.195   3  19.46737   155.066
   2  -5   5 4002.45 207.256   2  19.48561    46.245
   2  -5   6 1706.90 222.995   7  21.61838   172.491
  -2   5  -6 1292.24 181.894   5  21.51555  -116.646
  -2   5  -6 1505.31 188.722   6  21.58257   -83.273
   2  -5   6 1594.99 143.168   3  21.59824   144.661
   2  -5   7 31707.0 323.752   3  24.06662   136.227
  -2   5  -7 34332.6 335.450   5  23.97473  -106.546
   2  -5   7 39969.3 499.987   7  24.08879   173.277
  -2   5  -7 41105.1 386.068   6  24.04593   -85.730
   2  -5   8 7460.61 352.137   7  26.81149   173.251
  -2   5  -8 8014.90 240.474   6  26.76266   -88.508
  -2   5  -9 28365.2 561.277   0  29.62979   178.889
   2  -5   9 27809.1 526.287   7  29.72651   172.790
  -2   5  -9 27451.1 354.769   6  29.67249   -91.618
  -2   5 -10 5603.07 249.897   6  32.73415   -95.060
  -2   5 -10 5693.81 455.673   0  32.68919  -179.893
   2  -5  10 5691.70 415.337   7  32.79281   172.114
  -2   5 -11 7597.59 501.450   0  35.87212  -178.620
  -2   5 -11 8348.76 271.978   6  35.91993   -98.836
   2  -5  11 7825.89 469.505   7  35.98289   171.352
  -2   5 -12-20.3650 449.767   0  39.16045  -177.351
   2  -5  12-328.790 395.128   7  39.27866   170.574
  -2   5 -13 82.0722 450.490   0  42.54268  -176.117
   2  -5  13-187.702 424.761   7  42.66869   169.819
   2  -5  14 247.358 420.357   7  46.14627   169.108
  -2   5 -14 375.957 469.646   0  46.01209  -174.934
  -2   5 -15 1854.30 511.996   0  49.56546  -173.806
   2  -5  15 1684.88 471.831   7  49.70825   168.450
   2  -4 -13 994.181 438.098   0  53.73862  -121.095
  -2   4  12 2062.70 456.960   7  50.10437   139.109
   2  -4 -12 2642.22 438.165   0  50.02465  -119.870
  -2   4  11 5999.85 471.580   7  46.45905   136.879
   2  -4 -11 6381.91 473.206   0  46.38686  -118.369
  -2   4  10 160.703 258.632   4  42.90933    67.742
  -2   4  10 797.170 425.378   7  42.88844   134.380
   2  -4 -10 1013.87 405.837   0  42.82336  -116.540
  -2   4   9 29339.8 642.671   7  39.39282   131.543
   2  -4  -9 34625.3 672.862   0  39.33443  -114.314
   2  -4  -8 17664.8 506.497   0  35.92305  -111.601
  -2   4   8 16838.9 497.666   7  35.97518   128.279
   2  -4  -7 63839.0 746.261   0  32.59585  -108.280
  -2   4   7 65532.1 747.515   7  32.64218   124.474
  -2   4   6 6264.72 372.343   7  29.40568   119.981
   2  -4  -6 7015.11 360.805   0  29.36464  -104.192
   2  -4  -6 6723.37 269.326   3  29.40590   155.842
   2  -4  -5 133779. 739.357   3  26.28594   160.577
   2  -4  -5 141364. 932.271   0  26.24889   -99.128
   2  -4  -4 91547.6 586.450   3  23.31327   165.755
   2  -4  -4 95381.9 728.446   0  23.27983   -92.802
  -2   4   3 2682.97 227.845   7  20.53679   100.092
   2  -4  -3 2736.83 250.808   0  20.50701   -84.822
   2  -4  -3 2417.92 186.303   3  20.53761   171.236
   2  -4  -2 85968.0 562.167   0  18.00815   -74.631
  -2   4   2 90319.2 582.318   7  18.03659    90.098
   2  -4  -1 105996. 546.166   0  15.90125   -61.472
   2  -4  -1 100618. 499.130   3  15.92949  -178.837
  -2   4   0 181839. 639.491   5  14.33245  -177.052
   2  -4   0 185385. 786.232   1  14.32412   103.219
   2  -4   1 106827. 471.375   3  13.57358  -178.180
   2  -4   1 105854. 556.234   1  13.52701   102.124
   2  -4   2 761.139 126.216   1  13.59900   101.065
   2  -4   2 898.186 118.154   7  13.64846   155.623
  -2   4  -2 950.922 178.472   5  13.59026  -163.230
  -2   4  -3 306019. 811.312   5  14.51266  -148.905
   2  -4   3 317132. 827.034   3  14.56805   163.931
  -2   4  -4 10564.1 240.972   5  16.15015  -133.654
   2  -4   4 10450.2 198.629   3  16.21280   151.504
  -2   4  -5 19746.6 263.093   6  18.37563   -82.213
   2  -4   5 18413.4 319.140   7  18.40340   175.724
  -2   4  -5 16500.3 264.287   5  18.31700  -120.353
   2  -4   5 16120.8 233.664   3  18.38823   140.403
  -2   4  -6 150.210 184.929   5  20.85555  -109.693
   2  -4   6 248.849 218.611   7  20.95308   176.013
  -2   4  -6 272.638 159.704   6  20.91889   -84.786
   2  -4   7 5544.64 291.892   7  23.76366   175.365
  -2   4  -7 5247.18 222.024   5  23.65442  -101.255
   2  -4   8 2931.44 315.968   7  26.76223   174.321
  -2   4  -8 2577.99 352.765   0  26.68128   178.109
  -2   4  -8 2320.30 187.154   6  26.71819   -91.237
  -2   4  -8 2562.85 227.326   5  26.64075   -94.456
  -2   4  -9 1362.40 387.747   0  29.81492   179.828
  -2   4  -9 1057.85 191.236   6  29.85431   -95.061
   2  -4   9 1471.26 358.779   7  29.90240   173.154
  -2   4 -10 42936.3 399.268   6  33.10314   -99.252
   2  -4  10 41594.7 663.088   7  33.15498   171.993
  -2   4 -10 41714.1 682.538   0  33.06067  -178.496
  -2   4 -11 1807.38 444.596   0  36.40034  -176.908
   2  -4  11 515.248 389.532   7  36.50177   170.900
  -2   4 -12 1402.22 469.965   0  39.82299  -175.425
   2  -4  12 1579.19 429.429   7  39.93188   169.900
  -2   4 -13-65.3935 445.711   0  43.32257  -174.048
   2  -4  13-316.919 438.477   7  43.43929   169.000
   2  -4  14-12.4800 445.035   7  47.02148   168.198
  -2   4 -14-148.245 473.337   0  46.89653  -172.770
   2  -4  15 3664.17 491.401   7  50.67856   167.489
  -2   4 -15 3459.72 524.588   0  50.54494  -171.582
   2  -3 -13 2773.39 446.446   0  51.09577  -126.162
  -2   3  13 4248.31 517.599   7  51.18709   144.558
  -2   3  12 465.169 442.378   7  47.46646   142.876
   2  -3 -12 1217.41 408.056   0  47.38323  -125.229
  -2   3  11 1911.30 405.956   7  43.81412   141.018
  -2   3  11 876.539 268.920   4  43.83752    70.366
   2  -3 -11 1790.81 414.032   0  43.73858  -124.062
  -2   3  10 17333.5 382.753   4  40.24752    71.821
  -2   3  10 16879.4 552.901   7  40.22777   138.935
  -2   3   9 6114.68 281.682   4  36.72326    73.125
  -2   3   9 6190.66 409.438   7  36.70705   136.564
   2  -3  -9 5850.33 405.208   0  36.64577  -120.826
  -2   3   8 1566.13 365.471   7  33.25413   133.820
   2  -3  -8 990.692 336.174   0  33.19942  -118.603
  -2   3   7 4176.20 350.278   7  29.87470   130.590
   2  -3  -7 3845.35 250.740   3  29.87008   145.952
   2  -3  -7 4742.08 350.855   0  29.82619  -115.827
   2  -3  -6 106122. 661.605   3  26.57596   150.070
  -2   3   6 112205. 822.830   7  26.57974   126.719
   2  -3  -5 151359. 895.631   0  23.35106  -107.844
  -2   3   5 159314. 885.130   7  23.38858   121.987
   2  -3  -4 74758.3 497.522   3  20.33193   159.931
  -2   3   4 79172.5 582.777   7  20.33438   116.072
   2  -3  -3 107777. 537.674   3  17.47200   165.614
   2  -3  -3 112452. 628.180   0  17.44468   -94.185
   2  -3  -2 680424. 1311.71   0  14.87845   -83.238
   2  -3  -2 654780. 1196.65   3  14.90360   171.342
   2  -3  -1 208273. 640.347   3  12.79108   176.004
   2  -3  -1 208229. 614.996   0  12.76664   -66.875
  -2   3   1 211166. 644.018   7  12.79352    83.217
   2  -3   0 78007.2 473.223   1  11.34093   100.925
  -2   3   0 80339.2 406.978   5  11.34442  -173.321
   2  -3   0 84681.5 342.699   0  11.35587   -41.927
   2  -3   0 83335.7 400.592   3  11.38134   177.449
   2  -3   1 257.700 99.8809   1  10.91145   100.431
   2  -3   1 407.774 100.463   3  10.94348   173.096
  -2   3  -1 42.6640 160.836   5  10.90466  -166.871
  -2   3  -1 102.824 78.4803   7  10.94855  -166.107
   2  -3   2 253776. 646.976   7  11.59343   170.729
  -2   3  -2 244008. 687.519   5  11.54247  -153.930
  -2   3  -3 6081.11 188.086   5  13.10342  -138.368
   2  -3   3 5862.54 149.964   3  13.15521   149.481
   2  -3   4 153522. 674.006   7  15.38274  -179.070
  -2   3  -4 141977. 541.118   5  15.31232  -124.214
  -2   3  -5 143625. 532.629   6  17.99436   -83.425
   2  -3   5 147903. 749.240   7  18.01933   179.991
   2  -3   6 2860.15 252.294   7  20.92405   178.149
  -2   3  -6 2833.49 152.680   6  20.89446   -86.847
  -2   3  -6 2682.62 204.377   5  20.83084  -103.682
  -2   3  -6 2892.01 296.223   0  20.86496   174.396
  -2   3  -7 4173.45 167.353   6  23.97532   -90.839
  -2   3  -7 3699.51 334.424   0  23.94380   177.039
  -2   3  -7 3366.97 227.337   5  23.90339   -96.425
  -2   3  -8 2642.67 165.893   6  27.18554   -95.293
   2  -3   8 2858.72 324.018   7  27.22258   174.224
  -2   3  -8 2411.86 357.159   0  27.15124   179.507
  -2   3  -9 3618.35 178.908   6  30.49512  -100.142
  -2   3  -9 4034.86 404.019   0  30.45748  -178.262
   2  -3   9 3578.98 376.181   7  30.53541   172.512
  -2   3 -10 10207.6 506.270   0  33.84518  -176.267
   2  -3  10 10726.4 493.873   7  33.93002   171.013
   2  -3  11 11457.1 530.322   7  37.39664   169.717
  -2   3 -11 12710.5 559.967   0  37.30457  -174.485
  -2   3 -12 64.2030 457.762   0  40.83075  -172.890
   2  -3  12 69.2216 403.040   7  40.93040   168.602
   2  -3  13 147.419 440.209   7  44.52967   167.645
  -2   3 -13 552.281 478.154   0  44.42210  -171.452
   2  -3  14 3281.77 475.736   7  48.19525   166.826
  -2   3 -14 2898.63 513.695   0  48.07935  -170.148
  -2   3 -15-628.289 486.621   0  51.80510  -168.957
  -2   2  14 530.528 470.606   7  52.53428   149.255
   2  -2 -14 984.688 440.463   0  52.43010  -131.670
   2  -2 -13 1659.44 433.937   0  48.65871  -131.208
  -2   2  13 1523.35 469.789   7  48.75428   148.026
  -2   2  12 2466.13 286.375   4  45.06559    72.659
  -2   2  12 2062.63 466.490   7  45.03958   146.701
   2  -2 -12 2321.15 425.653   0  44.95220  -130.595
  -2   2  11 16082.8 397.241   4  41.40833    74.230
  -2   2  11 15754.9 557.604   7  41.38604   145.249
   2  -2 -10 308.146 347.746   0  37.71888  -128.801
  -2   2  10 269.466 235.182   4  37.80963    75.668
  -2   2  10 434.178 376.109   7  37.79095   143.634
   2  -2  -9 1296.16 345.708   0  34.18844  -127.534
  -2   2   9 520.679 229.652   4  34.26849    76.973
  -2   2   9 1233.51 364.848   7  34.25334   141.807
  -2   2   8 3597.75 358.404   7  30.77451   139.703
   2  -2  -8 7258.92 397.238   0  30.71646  -125.934
  -2   2   7 163526. 993.442   7  27.35907   137.234
   2  -2  -7 148769. 765.056   3  27.35023   140.184
   2  -2  -6 16229.2 389.219   0  23.97157  -121.284
  -2   2   6 16546.2 380.519   7  24.01686   134.275
   2  -2  -5 1148.30 235.377   0  20.72702  -117.862
  -2   2   5 1190.11 44.7907   2  20.76782    -2.315
  -2   2   5 1240.91 219.924   7  20.76650   130.646
   2  -2  -5 901.061 159.556   3  20.75979   148.621
  -2   2   4 34650.6 376.333   7  17.64250   126.067
  -2   2   4 35447.2 190.055   2  17.63907   -21.137
   2  -2  -3 167016. 660.675   0  14.68009  -106.750
  -2   2   3 169149. 655.221   7  14.70973   120.050
  -2   2   2 13044.4 169.920   7  12.09303   111.446
   2  -2  -2 13035.8 175.250   3  12.08921   166.024
  -2   2   1 55611.4 250.699   7  10.02945    95.835
   2  -2  -1 57200.5 321.331   3  10.02642   171.045
  -2   2   1 57262.6 251.742   0  10.00500    95.993
  -2   2   1 56626.6 332.236   5   9.99695  -170.640
   2  -2  -1 54709.4 249.873   0  10.00500   -76.345
   2  -2   0 769223. 4622.36   3   8.89987   171.406
  -2   2   0 787266. 4713.01   5   8.87032  -169.437
   2  -2   1 406103. 2376.64   7   9.06351   178.930
  -2   2  -1 377934. 812.776   5   9.02674  -160.076
   2  -2   1 371864. 803.889   3   9.06122   163.813
  -2   2  -1 397946. 2332.02   7   9.06351   164.362
   2  -2   2 18913.8 202.741   3  10.45150   150.523
  -2   2  -2 19332.3 227.257   5  10.40903  -144.838
  -2   2  -3 14583.4 232.192   0  12.64631   160.960
   2  -2   3 13782.2 215.855   7  12.67966  -169.737
   2  -2   4 9923.07 251.675   7  15.38822  -173.777
  -2   2  -4 9353.23 218.244   5  15.32203  -116.360
   2  -2   5 86933.3 609.791   7  18.37512  -178.013
  -2   2  -5 87505.3 627.148   0  18.33182   171.286
  -2   2  -5 85837.3 371.916   6  18.35613   -85.315
  -2   2  -6 22587.9 218.653   6  21.51136   -90.376
  -2   2  -6 21249.4 311.549   5  21.44349   -98.028
  -2   2  -6 21835.5 419.016   0  21.48467   175.621
  -2   2  -7 4271.92 145.727   6  24.78300   -95.986
  -2   2  -7 4157.72 350.756   0  24.75320   179.230
   2  -2   7 4645.10 317.885   7  24.80844   175.244
  -2   2  -8 35930.0 288.546   6  28.14113  -101.971
  -2   2  -8 36602.1 593.990   0  28.10771  -177.773
  -2   2  -9 679.054 392.872   0  31.53217  -175.263
   2  -2   9 122.741 388.678   7  31.60069   170.752
  -2   2 -10 15374.1 552.843   0  35.01824  -173.136
   2  -2  10 15484.5 517.197   7  35.09385   169.111
   2  -2  11 25267.9 634.554   7  38.64522   167.766
  -2   2 -11 26544.0 674.845   0  38.56223  -171.308
   2  -2  12 19268.0 619.338   7  42.25412   166.660
  -2   2 -12 19282.6 633.643   0  42.16342  -169.717
   2  -2  13-70.8049 455.828   7  45.92198   165.746
  -2   2 -13-114.892 452.935   0  45.82322  -168.314
  -2   2 -14 946.644 490.772   0  49.54465  -167.060
   2  -2  14 1970.96 485.726   7  49.65186   164.990
  -2   1  14 895.572 467.288   7  50.30679   152.374
   2  -1 -14 1103.60 419.907   0  50.19773  -136.349
  -2   1  13 104.095 404.736   7  46.54649   151.465
   2  -1 -13 988.188 422.849   0  46.44609  -136.172
  -2   1  13 225.661 269.833   4  46.57518    74.612
   2  -1 -12 10948.9 523.760   0  42.75418  -135.897
  -2   1  12 10390.5 359.287   4  42.87123    76.273
  -2   1  12 9951.89 532.737   7  42.84632   150.505
   2  -1 -11 232.586 394.042   0  39.11796  -135.508
  -2   1  11 693.341 403.062   7  39.20217   149.477
  -2   1  11 505.492 244.157   4  39.22341    77.815
  -2   1  10 13889.1 349.201   4  35.62893    79.245
  -2   1  10 14370.6 495.611   7  35.61127   148.361
   2  -1 -10 15094.7 503.087   0  35.53468  -134.986
   2  -1  -9 39993.0 427.132   6  32.06319  -122.801
  -2   1   9 40679.5 630.841   7  32.07243   147.132
  -2   1   9 40366.7 469.683   4  32.08658    80.562
  -2   1   8 373.775 317.378   7  28.58666   145.761
   2  -1  -8 602.219 202.502   6  28.57971  -119.043
  -2   1   8 728.414 228.736   4  28.59735    81.762
   2  -1  -8 184.116 309.897   0  28.52453  -133.431
  -2   1   7 79793.0 683.972   7  25.15828   144.210
   2  -1  -7 80635.4 525.575   6  25.15364  -115.620
  -2   1   6 50436.6 504.740   7  21.79707   142.441
   2  -1  -6 51088.9 407.528   6  21.79478  -112.502
  -2   1   5 17473.4 314.058   7  18.52261   140.422
   2  -1  -5 17271.7 319.506   0  18.48034  -129.069
   2  -1  -5 16649.9 262.648   6  18.52276  -109.679
  -2   1   4 25129.0 314.376   7  15.37364   138.179
   2  -1  -4 25079.3 293.083   6  15.37634  -107.154
   2  -1  -3 39431.6 295.752   0  12.39888  -123.841
   2  -1  -3 35995.2 263.004   3  12.42261   154.772
   2  -1  -3 37289.7 309.383   6  12.43472  -104.952
  -2   1   3 38627.9 291.972   7  12.42935   135.967
   2  -1  -2 13333.3 143.682   7   9.85892  -119.895
   2  -1  -2 14116.6 166.972   3   9.85450   162.498
   2  -1  -2 13399.7 203.821   6   9.86688  -103.178
  -2   1   2 14082.8 182.033   5   9.82761  -165.691
  -2   1   2 13180.2 145.810   7   9.85892   135.056
   2  -1  -1 1122.25 82.1461   3   8.01508   169.308
  -2   1   1 1091.90 106.246   5   7.99070  -170.853
  -2   1   0 132635. 463.870   5   7.42805  -169.423
   2  -1   0 130341. 455.759   3   7.45590   169.421
  -2   1  -1 22310.8 169.583   0   8.41321   127.140
  -2   1  -1 23697.4 167.673   7   8.42974   127.489
   2  -1   1 23253.3 167.408   7   8.42974  -139.169
   2  -1   1 22213.5 199.086   3   8.43363   158.677
   2  -1   1 23207.8 169.715   0   8.41321  -138.679
  -2   1  -2 146451. 526.136   0  10.50847   142.848
   2  -1   2 146606. 521.515   7  10.52702  -151.115
   2  -1   3 26269.0 291.161   7  13.22808  -163.065
  -2   1  -3 25751.5 298.738   0  13.20555   156.239
   2  -1   4 8752.89 262.510   7  16.24168  -172.401
  -2   1  -4 8824.79 129.409   6  16.23393   -82.155
  -2   1  -4 8993.26 280.846   0  16.21408   166.424
   2  -1   5 601237. 1591.21   7  19.43155  -179.160
  -2   1  -5 605071. 1611.75   0  19.39823   173.822
  -2   1  -6 247926. 1157.37   0  22.69374   179.228
   2  -1   6 246420. 1133.81   7  22.73320   175.988
  -2   1  -6 246122. 528.667   6  22.71981   -97.861
  -2   1  -7 78491.0 752.064   0  26.06878  -176.720
   2  -1   7 77091.2 740.005   7  26.11471   172.448
  -2   1  -8 1064.66 365.044   0  29.50724  -173.588
   2  -1   8 741.413 361.878   7  29.55990   169.810
  -2   1  -9 41206.8 699.350   0  33.00118  -171.096
   2  -1   9 40307.3 681.038   7  33.06084   167.803
   2  -1  10 5511.64 479.435   7  36.61429   166.251
  -2   1 -10 5317.79 483.241   0  36.54737  -169.059
   2  -1  11 8655.10 531.168   7  40.21995   165.034
  -2   1 -11 8665.87 546.729   0  40.14550  -167.355
   2  -1  12 573.042 428.375   7  43.87949   164.071
  -2   1 -12 213.506 452.338   0  43.79720  -165.899
  -2   1 -13 5424.23 511.417   0  47.50562  -164.630
   2  -1  13 4200.39 521.510   7  47.59608   163.306
   2  -1  14 2057.93 482.880   7  51.37415   162.697
  -2   1 -14 2275.62 478.611   0  51.27513  -163.506
   2   0 -15 4959.09 503.062   0  51.98388  -140.736
  -2   0  15 4658.90 518.845   7  52.10743   155.999
  -2   0  14 6328.39 346.247   4  48.34661    76.251
  -2   0  14 5542.66 494.928   7  48.31518   155.400
   2   0 -14 5403.32 516.731   0  48.20073  -140.886
   2   0 -13 351.358 420.268   0  44.47941  -140.991
  -2   0  13 310.229 284.386   4  44.61275    77.974
  -2   0  13 378.909 403.819   7  44.58517   154.802
   2   0 -12 22661.7 614.703   0  40.81525  -141.051
  -2   0  12 22369.4 438.052   4  40.93655    79.589
  -2   0  11 23730.8 422.377   4  37.31444    81.104
   2   0 -11 22747.1 577.410   0  37.20478  -141.066
  -2   0  11 22060.4 576.614   7  37.29420   153.593
  -2   0  10 2253.19 256.766   4  33.74431    82.524
  -2   0  10 2329.85 393.508   7  33.72761   152.979
   2   0 -10 2094.58 229.470   6  33.70455  -118.602
   2   0 -10 1956.42 372.691   0  33.64593  -141.036
  -2   0   9 12155.8 435.663   7  30.21261   152.362
   2   0  -9 11678.3 287.408   6  30.19198  -114.859
  -2   0   9 12360.1 321.400   4  30.22584    83.849
   2   0  -8 13993.6 280.107   6  26.73333  -111.425
  -2   0   8 14530.3 405.774   7  26.75151   151.759
  -2   0   8 14807.5 314.610   4  26.76131    85.074
  -2   0   7 22563.6 414.174   7  23.35075   151.204
   2   0  -7 22570.3 303.622   6  23.33507  -108.279
  -2   0   7 22257.8 324.569   4  23.35716    86.192
   2   0  -6 38535.1 340.204   6  20.01084  -105.419
  -2   0   6 38175.8 431.417   7  20.02392   150.789
   2   0  -5 221379. 851.598   0  16.75239  -140.919
  -2   0   5 182679. 398.515   2  16.79185    66.848
  -2   0   5 214196. 819.277   7  16.79803   150.735
   2   0  -5 207578. 682.067   6  16.78775  -102.862
   2   0  -5 189895. 622.892   3  16.78510   137.356
   2   0  -4 545.598 143.964   0  13.68908  -141.857
   2   0  -4 586.495 84.8520   3  13.71715   143.828
  -2   0   4 481.077 148.143   7  13.72766   151.639
   2   0  -3 75672.2 331.910   3  10.92096   152.969
   2   0  -3 76758.4 375.138   6  10.92486   -98.906
  -2   0   2 19471.8 152.246   7   8.65140   168.378
   2   0  -2 19840.2 152.790   7   8.65140  -155.789
  -2   0   2 19439.4 188.223   5   8.62325  -171.620
   2   0  -2 19286.6 172.265   3   8.64885   165.618
  -2   0   1 623.999 107.228   5   7.36262   177.843
   2   0  -1 481.081 46.8815   0   7.37107   -31.345
   2   0  -1 351.575 45.1104   7   7.38549   164.920
   2   0  -1 755.291 80.4092   3   7.38923   178.322
   2   0  -1 520.359 93.6763   6   7.39158   -98.175
  -2   0   0 144708. 405.981   0   7.63738    69.915
  -2   0   0 149663. 411.999   7   7.64505    69.828
   2   0   0 142937. 393.216   0   7.63738   -80.270
  -2   0   0 127134. 422.341   5   7.62110   178.399
   2   0   0 148554. 456.891   6   7.65370  -101.325
   2   0   0 129715. 417.483   3   7.65421   179.634
   2   0   0 132753. 380.534   7   7.64505   -80.316
   2   0   1 490421. 916.951   7   9.30405  -112.084
  -2   0  -1 473247. 745.625   6   9.31203   121.813
  -2   0  -2 76630.0 286.252   6  11.79593   141.008
  -2   0  -2 78579.6 451.397   0  11.78147   135.273
  -2   0  -3 21570.0 330.084   0  14.68255   157.851
   2   0   3 20560.9 319.005   7  14.69564  -163.045
  -2   0  -4 164848. 655.027   5  17.76077  -100.666
  -2   0  -4 161706. 297.473   6  17.82594   -88.141
   2   0   5 82598.1 676.927   7  21.08750   175.825
  -2   0  -5 78173.7 671.504   0  21.06289  -179.867
   2   0   6 2329.74 320.922   7  24.44030   170.861
  -2   0  -6 2071.63 58.2426   6  24.43681  -119.692
  -2   0  -6 1872.14 342.338   0  24.40931  -174.400
   2   0   7 668.433 345.964   7  27.86157   167.567
  -2   0  -7 180.881 366.369   0  27.82394  -170.618
  -2   0  -8 16102.7 521.683   0  31.29600  -167.848
   2   0   8 19096.4 510.564   7  31.34051   165.280
   2   0   9 13259.3 522.511   7  34.87226   163.639
  -2   0  -9 12907.2 526.203   0  34.82063  -165.722
  -2   0 -10 14382.0 560.155   0  38.39647  -164.026
   2   0  10 13704.0 555.501   7  38.45546   162.432
   2   0  11 1938.75 473.560   7  42.09105   161.530
  -2   0 -11 1918.44 467.053   0  42.02445  -162.628
   2   0  12 11206.6 580.046   7  45.78164   160.852
  -2   0 -12 12173.1 583.352   0  45.70712  -161.442
   2   0  13 3497.69 492.322   7  49.53115   160.343
  -2   0 -13 5429.68 527.253   0  49.44838  -160.413
  -2  -1  15 129.986 417.184   7  50.32602   158.619
   2   1 -15-404.486 449.993   0  50.19664  -144.850
  -2  -1  15 29.5054 271.324   4  50.36023    77.619
  -2  -1  14 2451.16 307.855   4  46.60926    79.382
  -2  -1  14 2450.16 458.655   7  46.57897   158.275
   2   1 -14 2051.08 465.813   0  46.45870  -145.225
   2   1 -13 54.4658 414.717   0  42.78234  -145.595
  -2  -1  13 447.350 266.641   4  42.92040    81.042
  -2  -1  13 168.949 429.986   7  42.89389   157.965
   2   1 -12 542.150 393.391   0  39.16406  -145.970
  -2  -1  12 168.319 263.649   4  39.29007    82.610
  -2  -1  12 355.995 410.549   7  39.26722   157.697
  -2  -1  11 119.286 383.679   7  35.69692   157.479
  -2  -1  11 7.06393 249.678   4  35.71621    84.092
   2   1 -11-5.33328 215.242   6  35.66014  -115.219
   2   1 -11 876.054 374.050   0  35.60186  -146.364
  -2  -1  10 13747.9 478.773   7  32.18282   157.332
  -2  -1  10 14153.1 346.016   4  32.19862    85.492
   2   1 -10 14120.7 469.009   0  32.09564  -146.796
   2   1 -10 14301.3 307.362   6  32.14865  -111.525
  -2  -1   9 20848.8 367.860   4  28.73977    86.811
   2   1  -9 21479.4 320.202   6  28.69585  -108.119
  -2  -1   8 22192.8 352.719   4  25.34612    88.048
   2   1  -8 25355.7 322.391   6  25.30824  -104.980
   2   1  -8 24593.5 467.231   0  25.26520  -147.930
  -2  -1   8 22339.0 441.912   7  25.33711   157.401
   2   1  -7 7684.97 308.445   0  21.96063  -148.790
  -2  -1   7 7892.55 236.037   4  22.03070    89.198
  -2  -1   7 6142.60 112.417   2  22.02289    45.614
   2   1  -7 8647.87 219.696   6  21.99895  -102.103
   2   1  -7 6221.52 181.690   3  22.00531   123.265
  -2  -1   7 7665.81 294.783   7  22.02501   157.782
   2   1  -6 3029.33 133.600   3  18.79843   127.415
  -2  -1   6 3873.78 248.344   7  18.81577   158.637
  -2  -1   6 2799.03 94.6686   2  18.80940    56.444
  -2  -1   6 3506.00 195.429   4  18.81821    90.254
   2   1  -6 3556.79 184.444   6  18.79276   -99.500
  -2  -1   5 53592.3 435.523   7  15.75610   160.402
  -2  -1   5 53211.8 387.008   4  15.75541    91.206
   2   1  -5 52526.3 360.121   6  15.73659   -97.200
   2   1  -4 21754.3 173.519   3  12.92612   142.754
  -2  -1   4 29316.4 289.226   7  12.93677   164.050
  -2  -1   4 20647.9 168.924   2  12.92344    74.028
   2   1  -4 26622.3 249.081   6  12.92158   -95.259
  -2  -1   3 32041.3 221.729   5  10.50004  -172.610
  -2  -1   3 31683.9 204.255   2  10.52323    80.648
   2   1  -3 32783.2 248.495   6  10.52826   -93.761
  -2  -1   2 150670. 424.577   5   8.86427   166.606
   2   1  -2 157521. 443.163   3   8.89565  -177.309
   2   1  -2 161194. 447.433   5   8.86427  -177.244
  -2  -1   2 174962. 509.625   7   8.89359  -172.651
   2   1  -2 167013. 476.944   6   8.89168   -92.845
  -2  -1   2 158277. 427.942   3   8.89565   166.591
   2   1  -1 127075. 395.775   3   8.45977  -157.708
  -2  -1   1 117421. 380.625   5   8.42443   150.853
   2   1   0 580910. 1045.58   7   9.37658   -53.216
  -2  -1   0 585552. 1093.04   0   9.37589    47.328
  -2  -1  -1 147424. 626.573   0  11.34632    77.928
  -2  -1  -1 128520. 454.896   5  11.31161   170.909
   2   1   1 135752. 363.250   6  11.35915  -105.484
   2   1   1 145482. 606.886   7  11.34571   -82.949
  -2  -1  -1 140235. 321.662   6  11.35915   130.061
  -2  -1  -2 148407. 546.974   5  13.88339  -138.316
   2   1   2 159374. 718.396   7  13.92710  -136.652
  -2  -1  -2 153935. 276.318   6  13.94026  -174.989
  -2  -1  -2 164194. 740.064   0  13.92523   132.266
  -2  -1  -3 37576.1 445.879   0  16.84252   169.442
   2   1   3 40423.1 444.005   7  16.84878  -173.254
  -2  -1  -4 64153.2 603.625   0  19.95878  -175.869
   2   1   4 65589.6 607.306   7  19.97044   172.571
  -2  -1  -5 8313.59 365.555   0  23.20345  -168.906
   2   1   5 8085.27 358.982   7  23.22108   166.097
  -2  -1  -6 2043.56 368.713   0  26.53979  -164.928
   2   1   6 1421.80 363.712   7  26.56375   162.600
   2   1   7 77259.6 818.074   7  29.97885   160.504
  -2  -1  -7 79249.8 825.950   0  29.94827  -162.353
   2   1   8 4771.12 424.995   7  33.45615   159.167
  -2  -1  -8 5025.31 433.155   0  33.41869  -160.532
   2   1   9 2485.58 452.079   7  36.99084   158.283
  -2  -1  -9 2289.60 437.048   0  36.94628  -159.157
   2   1  10 368.543 435.523   7  40.58155   157.689
  -2  -1 -10 68.7011 442.645   0  40.52962  -158.064
   2   1  11 2469.84 485.601   7  44.22916   157.294
  -2  -1 -11 2520.04 478.487   0  44.16960  -157.157
   2   1  12-143.142 454.457   7  47.93633   157.041
  -2  -1 -12 352.985 455.649   0  47.86883  -156.378
   2   1  13 968.768 464.065   7  51.70709   156.893
  -2  -1 -13 595.749 466.214   0  51.63131  -155.688
  -2  -2  16 522.009 479.719   7  52.56050   161.234
   2   2 -16 355.443 459.795   0  52.41539  -148.180
  -2  -2  15 1536.87 447.658   7  48.80531   161.059
   2   2 -15 822.795 456.024   0  48.66977  -148.738
  -2  -2  14 2956.83 314.426   4  45.14779    82.235
   2   2 -14 3193.51 468.193   0  44.99219  -149.311
  -2  -2  14 2779.81 448.326   7  45.11859   160.939
   2   2 -13-147.321 417.288   0  41.37948  -149.914
  -2  -2  13 32.7210 403.439   7  41.49711   160.882
  -2  -2  13-72.8886 266.352   4  41.52259    83.832
  -2  -2  12-9.06569 264.727   4  37.96121    85.349
   2   2 -12 669.867 391.136   0  37.83018  -150.562
  -2  -2  12 139.469 393.788   7  37.93933   160.901
   2   2 -11 2876.61 392.903   0  34.34497  -151.280
  -2  -2  11 2092.38 276.121   4  34.46425    86.790
  -2  -2  11 2357.94 384.808   7  34.44588   161.017
   2   2 -11 2309.07 239.363   6  34.39853  -109.029
   2   2 -10 14560.9 472.912   0  30.92743  -152.102
  -2  -2  10 13871.1 454.962   7  31.02028   161.261
   2   2 -10 15591.6 313.916   6  30.97584  -105.693
  -2  -2  10 14832.3 351.638   4  31.03523    88.161
  -2  -2   9 5666.28 349.593   7  27.67028   161.683
  -2  -2   9 6567.96 140.790   2  27.67169    34.202
  -2  -2   9 6196.46 262.821   4  27.68188    89.464
   2   2  -9 5564.77 261.060   6  27.62882  -102.613
   2   2  -8 39929.5 390.015   6  24.37192   -99.778
  -2  -2   8 39051.1 269.619   2  24.40726    43.561
  -2  -2   8 38897.1 416.982   4  24.41857    90.703
   2   2  -7 92381.5 510.575   6  21.23051   -97.191
  -2  -2   7 89494.0 547.636   4  21.27053    91.882
  -2  -2   7 75967.2 351.509   2  21.25824    51.945
   2   2  -7 72394.6 385.307   3  21.24375   117.675
  -2  -2   7 87052.4 645.679   7  21.26535   163.444
  -2  -2   6 221.821 161.510   4  18.28179    93.016
  -2  -2   6 702.953 100.031   2  18.26877    59.412
   2   2  -6 170.446 162.430   6  18.24878   -94.861
  -2  -2   6 253.548 212.507   7  18.27961   165.157
   2   2  -6 307.605 89.7505   3  18.26130   122.626
   2   2  -5 176313. 439.626   3  15.51616   131.029
  -2  -2   5 228375. 719.352   4  15.52976    94.146
  -2  -2   5 241403. 866.159   7  15.53028   167.919
   2   2  -5 230566. 692.583   6  15.50439   -92.802
  -2  -2   5 188555. 530.425   2  15.51648    65.911
   2   2  -4 507911. 944.887   6  13.13339   -91.006
  -2  -2   4 528002. 1146.02   7  13.15282   172.404
  -2  -2   4 490129. 746.466   5  13.10197  -174.812
  -2  -2   4 517852. 744.895   3  13.14427  -174.699
  -2  -2   4 494952. 840.228   2  13.13762    71.307
  -2  -2   4 494315. 945.981   4  13.15023    95.398
  -2  -2   3 393801. 750.880   4  11.36803    97.136
  -2  -2   3 426598. 972.538   7  11.37141   179.371
  -2  -2   3 405615. 759.975   2  11.35776    75.407
  -2  -2   3 350348. 575.333   5  11.33011   156.874
  -2  -2   3 362869. 581.914   3  11.37022   156.817
   2   2  -3 393477. 627.786   3  11.37022   178.626
   2   2  -3 390654. 787.278   6  11.36055   -89.393
   2   2  -3 389705. 630.948   5  11.33011   178.785
  -2  -2   2 59022.2 301.781   2  10.47868    78.070
   2   2  -2 62863.7 308.652   6  10.48586   -87.680
   2   2  -2 49309.1 235.071   3  10.49375  -147.887
  -2  -2   2 55236.0 247.495   4  10.48430   100.440
   2   2  -2 42296.1 225.357   5  10.45196  -147.890
  -2  -2   2 49093.8 226.253   5  10.45196   131.749
  -2  -2   1 571.397 90.8284   5  10.68678   119.652
  -2  -2   1 926.866 53.2423   4  10.72019   108.797
  -2  -2   1 553.266 82.7549   2  10.72091    79.440
   2   2  -1 612.389 90.4162   6  10.72790   -85.207
  -2  -2   1 646.255 124.498   0  10.71449    12.908
  -2  -2   0 2094.47 159.813   0  12.00647    19.378
  -2  -2   0 1655.75 110.993   5  11.97000   115.088
   2   2   0 1631.13 86.1870   6  12.02021   -80.773
  -2  -2   0 1781.57 95.0054   2  12.01762    80.079
   2   2   0 2030.79 139.624   7  12.00422   -23.424
  -2  -2  -1 14264.0 114.392   6  14.08031   105.471
   2   2   1 15392.8 272.176   7  14.06100   -26.561
   2   2   1 13552.7 127.557   6  14.08031   -72.158
  -2  -2  -1 13816.3 169.089   2  14.08434    80.682
  -2  -2  -1 12732.3 201.545   5  14.02041   113.680
  -2  -2  -1 14674.2 287.537   0  14.06470    23.043
   2   2   2 3287.11 78.7991   6  16.63123   -53.312
  -2  -2  -2 2733.24 54.2218   6  16.63123   122.894
   2   2   2 2935.32 238.849   7  16.61084   -28.057
  -2  -2  -2 2865.49 267.097   0  16.61269    25.031
   2   2   3 53828.5 195.691   4  19.48860    69.829
   2   2   3 58341.0 583.571   7  19.46849   151.291
  -2  -2  -3 56823.3 585.014   0  19.46657  -153.842
  -2  -2  -3 53015.0 296.028   2  19.50757   -96.291
  -2  -2  -4 27917.2 487.224   0  22.51902  -153.147
   2   2   4 27188.7 180.743   4  22.54993    70.923
   2   2   5 70253.3 731.449   7  25.72147   151.062
  -2  -2  -5 71229.9 755.250   0  25.70908  -152.672
  -2  -2  -6 3837.63 387.835   0  29.00190  -152.313
  -2  -2  -6 3206.58 100.344   2  29.07811   -82.810
   2   2   6 3036.64 402.293   7  29.02033   151.179
   2   2   7 17435.8 532.806   7  32.40231   151.365
  -2  -2  -7 18647.5 527.808   0  32.37747  -152.017
  -2  -2  -8 20935.3 592.329   0  35.82457  -151.752
   2   2   8 19865.2 584.116   7  35.85611   151.592
  -2  -2  -9 12109.8 553.736   0  39.33738  -151.503
   2   2   9 10655.5 537.019   7  39.37591   151.845
  -2  -2 -10 494.266 447.495   0  42.91369  -151.259
   2   2  10 985.802 461.646   7  42.95949   152.117
  -2  -2 -11-305.197 438.689   0  46.55380  -151.013
   2   2  11 655.428 463.413   7  46.60717   152.402
  -2  -2 -12-199.890 444.888   0  50.25994  -150.763
   2   2  12 353.845 432.274   7  50.32120   152.700
   2   3 -16-263.738 466.774   0  51.09253  -151.659
  -2  -3  16 358.842 437.630   7  51.24405   163.278
  -2  -3  15 3538.95 472.205   7  47.56239   163.272
   2   3 -15 3813.77 493.577   0  47.42048  -152.358
  -2  -3  14 1439.10 416.767   7  43.95419   163.337
   2   3 -14 2534.02 451.196   0  43.82148  -153.093
  -2  -3  13 9622.45 353.661   4  40.44300    86.369
  -2  -3  13 8852.73 503.292   7  40.41853   163.482
   2   3 -12 33542.2 445.506   6  36.89681  -107.219
  -2  -3  12 34100.6 511.200   4  36.97785    87.832
  -2  -3  11 2267.94 388.563   7  33.57397   164.092
   2   3 -11 3063.68 401.388   0  33.46724  -155.700
   2   3 -11 2061.10 257.378   6  33.51717  -103.972
  -2  -3  11 2415.31 281.002   4  33.59147    89.230
   2   3 -10 30886.5 403.353   6  30.22533  -100.972
  -2  -3  10 29800.1 547.994   7  30.27872   164.614
  -2  -3  10 31470.2 297.289   2  30.27885    34.946
  -2  -3  10 32501.3 454.061   4  30.29289    90.569
   2   3  -9 46426.9 438.384   6  27.03693   -98.206
  -2  -3   9 46266.9 472.219   4  27.09762    91.857
  -2  -3   9 42925.1 573.410   7  27.08668   165.344
  -2  -3   9 41567.4 316.319   2  27.08248    42.653
  -2  -3   8 87847.4 583.167   4  24.03112    93.106
   2   3  -8 91436.6 551.268   6  23.97755   -95.668
  -2  -3   7 24066.0 390.210   7  21.12966   167.756
   2   3  -7 25021.9 321.829   6  21.08858   -93.352
   2   3  -6 6479.14 219.082   6  18.43639   -91.248
  -2  -3   6 5801.62 266.182   7  18.47182   169.696
  -2  -3   6 6263.21 156.705   2  18.45710    61.160
  -2  -3   6 5977.27 207.717   4  18.47412    95.611
  -2  -3   5 296666. 816.597   4  16.15414    97.044
   2   3  -5 296836. 810.512   6  16.12563   -89.316
  -2  -3   5 296032. 543.879   5  16.08830  -179.527
  -2  -3   5 305147. 747.869   2  16.13768    65.654
  -2  -3   5 312629. 1025.26   7  16.15393   172.349
  -2  -3   5 305944. 540.851   3  16.14204  -179.402
  -2  -3   4 11356.5 182.928   2  14.31560    69.057
   2   3  -4 8629.42 98.2632   5  14.27553   164.995
  -2  -3   4 5890.28 93.9687   5  14.27553   143.763
   2   3  -4 8033.73 85.9063   3  14.32639   164.526
  -2  -3   4 9518.52 247.061   7  14.33114   175.790
  -2  -3   4 9051.84 184.248   4  14.33017    98.925
  -2  -3   4 7151.41 85.9168   3  14.32639   143.602
   2   3  -4 9672.97 202.759   6  14.31195   -87.439
   2   3  -3 10590.2 117.850   3  13.20572  -147.977
  -2  -3   3 9826.58 112.157   5  13.15475   114.435
  -2  -3   3 13347.6 185.046   2  13.19052    71.105
  -2  -3   3 11958.7 161.227   4  13.20137   101.934
   2   3  -3 10676.3 129.519   5  13.15475  -147.937
   2   3  -3 11826.3 189.834   6  13.19398   -85.330
  -2  -3   2 65753.8 347.241   2  12.94100    71.481
  -2  -3   2 65129.4 460.284   0  12.93195    -0.569
   2   3  -1 123926. 415.710   6  13.62240   -77.448
  -2  -3   1 122627. 461.276   2  13.61436    69.742
   2   3   0 370201. 659.543   6  15.09478   -68.213
  -2  -3   0 406252. 1249.57   0  15.07659    -2.256
  -2  -3   0 377286. 801.185   2  15.08975    64.745
   2   3   0 418865. 1234.12   7  15.07382    -0.501
  -2  -3   0 350660. 503.258   1  15.04702   148.837
   2   3   0 384623. 1668.09   4  15.08265   -91.667
  -2  -3  -1 166494. 536.046   2  17.16619    52.324
   2   3   1 167062. 409.433   6  17.16607   -48.799
   2   3   1 185578. 901.079   7  17.14087    11.767
  -2  -3  -1 178794. 908.005   0  17.14544   -14.077
  -2  -3  -2 309957. 728.567   2  19.66054    18.443
  -2  -3  -2 338570. 1310.97   0  19.63037   -48.661
   2   3   2 350882. 1315.75   7  19.62687    46.781
   2   3   2 317870. 486.260   6  19.65419    -1.850
  -2  -3  -3 85350.6 387.542   2  22.44168   -30.534
   2   3   3 89795.2 254.939   4  22.42180    29.084
   2   3   3 97265.6 778.577   7  22.40051    98.060
  -2  -3  -3 95442.0 790.001   0  22.40106   -99.459
   2   3   4 50511.9 639.135   7  25.37655   122.195
  -2  -3  -4 52669.9 682.383   0  25.37291  -123.107
   2   3   5 10361.7 155.700   4  28.53055    55.460
  -2  -3  -5 10507.2 450.038   0  28.49286  -132.639
  -2  -3  -6 593.779 375.762   0  31.72796  -137.378
   2   3   6 70.5695 386.113   7  31.74221   137.433
   2   3   7 3626.24 454.005   7  35.07819   140.659
  -2  -3  -7 4861.45 451.624   0  35.05789  -140.110
   2   3   8 180.643 448.628   7  38.49717   142.889
  -2  -3  -8 200.378 423.626   0  38.47044  -141.833
   2   3   9 8129.34 529.749   7  41.99229   144.557
  -2  -3  -9 9129.34 550.607   0  41.95881  -142.982
  -2  -3 -10 128.969 439.599   0  45.51987  -143.769
   2   3  10 274.047 431.534   7  45.56045   145.881
  -2  -3 -11 197.752 439.454   0  49.15330  -144.314
   2   3  11 699.812 431.364   7  49.20130   146.980
   2   4 -16 980.718 468.151   0  50.04631  -154.869
  -2  -4  16 1344.69 437.063   7  50.20435   165.095
   2   4 -15 3605.82 483.152   0  46.46487  -155.673
  -2  -4  15 3782.18 456.085   7  46.61320   165.219
   2   4 -14 1155.33 449.116   0  42.96504  -156.524
  -2  -4  14 1067.06 423.278   7  43.10403   165.420
  -2  -4  13 657.994 393.020   7  39.67897   165.708
   2   4 -13 911.387 436.105   0  39.54905  -157.438
   2   4 -13 668.299 257.861   6  39.60653  -105.934
  -2  -4  12 38676.5 529.452   4  36.36347    90.098
   2   4 -12 39162.5 705.547   0  36.22241  -158.432
   2   4 -12 39386.3 496.868   6  36.27478  -102.774
  -2  -4  12 37692.1 678.028   7  36.34343   166.100
  -2  -4  11 350.116 260.412   4  33.12389    91.458
  -2  -4  11 719.188 346.183   7  33.10719   166.613
   2   4 -11 213.188 240.087   6  33.04247   -99.855
  -2  -4  11 84.3014 146.727   2  33.10575    35.372
  -2  -4  10-77.4304 323.636   7  29.98611   167.276
   2   4 -10-21.1230 223.794   6  29.92560   -97.159
  -2  -4  10 226.675 233.614   4  29.99958    92.774
  -2  -4  10 882.721 145.787   2  29.98039    42.041
   2   4  -9 3980.87 244.794   6  26.94893   -94.674
  -2  -4   9 3992.29 258.294   4  27.01519    94.064
  -2  -4   9 4186.01 336.850   7  27.00479   168.120
  -2  -4   8 34760.7 500.506   7  24.20056   169.184
  -2  -4   8 34264.5 412.545   4  24.20808    95.353
   2   4  -8 34845.1 396.225   6  24.15004   -92.387
   2   4  -7 33134.2 364.277   6  21.58494   -90.274
  -2  -4   7 32522.1 368.169   4  21.63406    96.695
  -2  -4   7 33162.1 214.121   5  21.53671  -163.037
  -2  -4   7 32129.8 308.738   2  21.61315    58.045
  -2  -4   7 32745.5 461.178   7  21.62913   170.503
   2   4  -6 165320. 675.237   6  19.33503   -88.287
  -2  -4   6 165050. 684.851   4  19.37427    98.192
  -2  -4   6 156163. 342.728   3  19.35622   170.687
  -2  -4   6 159197. 348.334   5  19.29019   170.611
  -2  -4   6 170952. 629.757   2  19.35387    61.953
  -2  -4   5 309449. 824.545   2  17.52153    64.968
  -2  -4   5 308394. 1092.95   7  17.53898   173.860
   2   4  -4 13151.2 119.482   5  16.20594  -156.742
   2   4  -4 12466.8 108.341   3  16.26771  -156.953
  -2  -4   4 13503.9 216.566   2  16.25319    66.895
   2   4  -3 270837. 738.780   6  15.68712   -81.423
  -2  -4   3 285257. 782.770   2  15.68108    67.487
  -2  -4   2 64758.7 547.550   0  15.86727    -6.111
   2   4  -2 62017.1 357.097   6  15.88850   -77.434
  -2  -4   1 14780.6 225.571   2  16.81903    63.241
   2   4  -1 14212.2 197.621   6  16.82971   -71.123
  -2  -4   0 5615.31 317.264   0  18.37649   -14.910
   2   4   0 5053.94 143.366   6  18.40067   -60.696
  -2  -4   0 5462.68 166.770   2  18.39217    56.923
  -2  -4   0 5486.23 115.394   1  18.33566   146.375
   2   4   0 5205.05 272.955   7  18.37444    13.312
   2   4   1 9222.39 145.743   6  20.46193   -43.030
   2   4   1 10039.9 332.652   7  20.43083    26.059
  -2  -4  -1 9416.46 360.819   0  20.43504   -27.217
  -2  -4  -1 8593.93 175.591   2  20.45759    45.438
   2   4   2 870.352 87.8160   6  22.88805   -13.614
  -2  -4  -2 561.018 116.533   2  22.88910    26.091
   2   4   2 494.506 282.846   7  22.85401    47.560
  -2  -4  -2 701.680 314.156   0  22.85787   -48.275
  -2  -4  -3 19812.0 224.454   2  25.59051     1.390
   2   4   3 20612.1 127.555   6  25.58336    30.608
   2   4   4 61398.9 270.591   4  28.47057    31.393
  -2  -4  -4 64846.4 772.216   0  28.44254   -98.615
   2   4   5 5746.20 401.127   7  31.49779   113.940
  -2  -4  -5 5517.03 420.488   0  31.49164  -113.195
   2   4   6 3035.44 426.098   7  34.67768   123.270
  -2  -4  -6 3012.95 421.608   0  34.66647  -122.020
   2   4   7-218.784 417.794   7  37.96407   129.368
  -2  -4  -7-77.2646 421.844   0  37.94725  -127.605
   2   4   8 4203.90 480.584   7  41.34434   133.627
  -2  -4  -8 3849.90 494.138   0  41.32145  -131.338
  -2  -4  -9 1714.91 479.641   0  44.78166  -133.947
   2   4   9 1002.77 479.897   7  44.81102   136.778
  -2  -4 -10 346.871 442.099   0  48.32420  -135.831
   2   4  10 437.209 439.866   7  48.36040   139.223
  -2  -4 -11 3.54484 456.233   0  51.94823  -137.223
  -2  -5  16 565.077 417.908   7  49.45356   166.655
   2   5 -16 1379.19 453.848   0  49.28904  -157.787
   2   5 -15 1268.68 462.217   0  45.81662  -158.654
  -2  -5  15 525.177 402.296   7  45.97128   166.866
   2   5 -14 5253.51 317.640   6  42.49846  -105.048
   2   5 -14 5534.93 494.658   0  42.43780  -159.569
  -2  -5  14 4292.64 457.132   7  42.58289   167.150
   2   5 -13 11592.5 535.996   0  39.15842  -160.542
  -2  -5  13 11294.3 504.618   7  39.29413   167.515
   2   5 -13 11749.2 366.418   6  39.21403  -101.961
   2   5 -12 11611.1 360.365   6  36.03933   -99.110
  -2  -5  12 11274.1 483.278   7  36.11491   167.969
  -2  -5  12 10689.2 262.471   2  36.11169    35.502
   2   5 -11 1873.27 272.935   6  32.98990   -96.475
  -2  -5  11 1453.21 362.058   7  33.06065   168.522
  -2  -5  11 2324.83 193.764   2  33.05321    41.469
   2   5 -10 4284.31 273.183   6  30.08881   -94.036
  -2  -5  10 3840.30 363.151   7  30.15425   169.182
  -2  -5   9 19136.4 460.317   7  27.42876   169.953
   2   5  -9 19860.4 356.428   6  27.36933   -91.776
  -2  -5   8 15891.8 134.713   3  24.90628  -170.605
   2   5  -8 40972.1 432.279   6  24.87829   -89.666
  -2  -5   8 23328.1 151.562   5  24.82197   101.606
  -2  -5   8 37469.1 217.278   5  24.82197  -170.885
  -2  -5   8 37145.9 366.921   2  24.91326    55.778
  -2  -5   8 42259.0 553.357   7  24.93074   170.824
  -2  -5   7 26183.5 434.241   7  22.72387   171.755
   2   5  -7 24796.8 347.360   6  22.67968   -87.659
   2   5  -6 18853.8 304.504   6  20.85637   -85.668
  -2  -5   6 19807.2 378.014   7  20.89075   172.647
   2   5  -5 368255. 1002.68   6  19.50603   -83.541
  -2  -5   5 360288. 963.825   2  19.51132    64.021
   2   5  -4 96518.7 512.553   6  18.72570   -81.022
  -2  -5   4 92379.7 510.155   2  18.72247    64.927
   2   5  -3 26584.3 296.032   6  18.58426   -77.718
  -2  -5   3 26671.9 302.950   2  18.57460    64.627
  -2  -5   3 25670.4 438.522   0  18.55781    -9.098
   2   5  -2 84589.2 440.233   6  19.09541   -73.051
  -2  -5   2 87044.9 481.550   2  19.08206    62.889
  -2  -5   1 82677.3 723.409   0  20.18272   -15.184
  -2  -5   1 75482.8 453.104   2  20.19732    59.369
   2   5  -1 71889.9 389.735   6  20.21148   -66.207
   2   5  -1 79628.0 666.317   7  20.18731    14.277
  -2  -5   0 57235.0 342.408   1  21.76073   144.533
  -2  -5   0 57922.5 386.380   2  21.83121    53.515
  -2  -5  -1 6338.41 369.719   0  23.85820   -32.772
  -2  -5  -1 5681.95 172.621   2  23.88303    44.559
   2   5   1 6041.68 150.792   6  23.89210   -41.024
   2   5   1 6364.26 345.301   7  23.85506    32.764
   2   5   2 6669.05 137.421   6  26.26627   -19.460
  -2  -5  -2 8404.54 404.568   0  26.22902   -47.704
  -2  -5  -2 6364.03 173.720   2  26.26191    32.021
   2   5   2 7729.02 392.119   7  26.22564    48.155
   2   5   3 27184.2 547.582   7  28.85123    66.686
  -2  -5  -3 25289.7 557.027   0  28.85314   -65.759
   2   5   4 33145.4 623.012   7  31.67765    84.879
  -2  -5  -4 33043.2 625.691   0  31.67680   -83.454
   2   5   5 132.763 371.135   7  34.66597    99.714
  -2  -5  -5-158.331 396.894   0  34.66137   -97.776
  -2  -5  -6 16077.5 590.724   0  37.77980  -108.222
   2   5   6 19045.4 594.671   7  37.78892   110.684
   2   5   7 32152.6 747.272   7  41.02785   118.633
  -2  -5  -7 28802.1 700.598   0  41.01359  -115.634
   2   5   8-151.060 452.483   7  44.37046   124.493
  -2  -5  -8 89.4485 463.471   0  44.35054  -120.944
   2   5   9 4372.60 502.403   7  47.80921   128.946
  -2  -5  -9 5143.41 527.472   0  47.78316  -124.828
  -2  -5 -10 2981.03 498.627   0  51.30756  -127.731
   2   5  10 2712.86 505.112   7  51.34018   132.439
   2   6 -17 1724.41 494.696   0  52.27781  -159.538
   2   6 -16 342.012 470.544   0  48.83039  -160.394
  -2  -6  16 332.989 426.487   7  49.00124   167.936
   2   6 -15 2795.71 323.790   6  45.55029  -104.465
   2   6 -15 2826.58 488.961   0  45.48575  -161.281
  -2  -6  15 2634.63 457.603   7  45.64647   168.189
   2   6 -14 9108.27 526.737   0  42.24963  -162.206
   2   6 -14 8230.49 352.108   6  42.30920  -101.435
  -2  -6  14 7718.07 486.119   7  42.40044   168.503
   2   6 -13 770.773 289.554   6  39.18658   -98.637
  -2  -6  13 1190.31 388.445   7  39.27268   168.877
  -2  -6  12 7979.06 261.384   2  36.26827    40.858
  -2  -6  12 8617.97 464.203   7  36.27760   169.311
   2   6 -11 39435.0 499.916   6  33.36122   -93.644
  -2  -6  11 36274.7 636.291   7  33.43589   169.801
  -2  -6  10 81654.5 816.756   7  30.77630   170.334
   2   6 -10 87670.4 651.141   6  30.70828   -91.404
  -2  -6   9 26563.9 507.937   7  28.33762   170.883
   2   6  -9 26585.9 405.176   6  28.27717   -89.300
   2   6  -8 78008.6 571.329   6  26.11876   -87.286
  -2  -6   8 78947.0 737.343   7  26.17048   171.396
  -2  -6   7 41109.6 550.300   7  24.33787   171.786
   2   6  -7 39559.3 432.541   6  24.29623   -85.292
   2   6  -6 27881.9 374.240   6  22.88213   -83.205
  -2  -6   6 28944.2 348.206   2  22.89191    61.866
  -2  -6   5 53291.9 431.357   2  21.94983    63.027
   2   6  -5 55315.0 209.526   5  21.88171  -132.698
  -2  -6   4 11461.0 241.994   2  21.54975    63.285
   2   6  -4 12444.4 256.337   6  21.55768   -77.983
  -2  -6   3 1295.23 292.590   0  21.70124   -12.090
   2   6  -3 1420.16 175.665   6  21.73397   -74.248
   2   6  -2 5299.11 191.746   6  22.46581   -69.193
  -2  -6   2 5952.14 376.053   0  22.43177   -15.078
  -2  -6   1 88167.9 462.398   1  23.61340   132.570
   2   6  -1 89919.9 470.592   6  23.70438   -62.237
   2   6   0 15371.6 232.374   6  25.37993   -52.658
  -2  -6   0 14236.7 246.213   2  25.36301    52.322
  -2  -6   0 14927.1 448.012   0  25.34146   -26.437
  -2  -6   0 14021.9 220.371   1  25.27838   144.011
   2   6   1 3197.12 350.153   7  27.37522    36.669
  -2  -6  -1 2590.10 373.758   0  27.37681   -35.513
  -2  -6  -1 2197.70 166.601   2  27.40427    45.507
   2   6   1 2800.69 153.608   6  27.41825   -39.613
  -2  -6  -2 53241.2 729.788   0  29.70716   -47.043
   2   6   2 50524.1 304.757   6  29.75200   -22.202
  -2  -6  -3 1636.18 151.744   2  32.32077    27.104
   2   6   3 1609.90 373.647   7  32.27544    62.529
  -2  -6  -3 1658.02 409.948   0  32.27691   -60.405
  -2  -6  -4 28371.7 645.951   0  35.04272   -74.132
   2   6   4 30444.5 653.618   7  35.04340    76.765
   2   6   5 20268.0 606.082   7  37.97592    89.758
  -2  -6  -5 18482.6 608.967   0  37.97208   -86.596
   2   6   6 16094.5 589.979   7  41.04910   100.610
  -2  -6  -6 14591.4 576.889   0  41.04128   -96.905
  -2  -6  -7 1257.22 467.494   0  44.23355  -105.000
   2   6   7 736.320 430.096   7  44.24602   109.266
  -2  -6  -8 2654.07 490.209   0  47.53751  -111.237
   2   6   8 2959.21 486.488   7  47.55523   116.080
   2   6   9 227.761 444.575   7  50.96953   121.480
  -2  -6  -9 101.747 429.316   0  50.94605  -116.037
   2   7 -17 2667.87 536.602   0  51.99217  -161.836
  -2  -7  16 6946.58 517.489   7  48.85345   168.926
   2   7 -16 7660.94 567.182   0  48.67659  -162.682
   2   7 -15 9857.28 397.547   6  45.54180  -101.128
  -2  -7  15 8189.17 530.426   7  45.64402   169.177
  -2  -7  14 191.145 367.998   7  42.56022   169.467
   2   7 -14 296.863 302.523   6  42.46379   -98.367
   2   7 -13 12390.5 388.466   6  39.52480   -95.808
  -2  -7  13 12083.3 497.009   7  39.61512   169.789
  -2  -7  12 9425.40 291.401   2  36.81193    44.772
  -2  -7  12 9202.46 471.918   7  36.82703   170.132
  -2  -7  11 925.473 218.216   2  34.20226    48.864
   2   7 -11 1255.39 296.912   6  34.14418   -91.201
  -2  -7  11 1230.62 376.095   7  34.22064   170.476
   2   7 -10 18359.9 399.449   6  31.75989   -89.100
  -2  -7  10 15993.3 479.736   7  31.82824   170.791
   2   7  -9 3055.11 291.190   6  29.63134   -87.083
  -2  -7   9 2707.33 230.656   2  29.66766    55.571
  -2  -7   9 2566.75 357.276   7  29.69054   171.027
   2   7  -8 268.420 267.143   6  27.80782   -85.091
  -2  -7   8 441.970 304.806   7  27.85667   171.111
  -2  -7   8 252.772 206.303   2  27.83306    58.142
  -2  -7   7 1624.53 220.664   2  26.35912    60.133
   2   7  -7 1790.16 264.461   6  26.34482   -83.040
  -2  -7   6 108229. 650.621   2  25.30273    61.488
   2   7  -6 113255. 673.744   6  25.29881   -80.805
   2   7  -5 5967.72 256.777   6  24.71856   -78.214
  -2  -7   5 4828.73 236.969   2  24.71321    62.141
  -2  -7   4 56633.8 472.988   2  24.62178    62.026
   2   7  -4 54466.1 461.470   6  24.63472   -75.041
  -2  -7   3 10936.1 274.060   2  25.03355    61.069
  -2  -7   3 14199.3 490.244   0  25.01221   -14.746
  -2  -7   2 45069.9 642.638   0  25.90622   -18.186
  -2  -7   2 43649.4 414.566   2  25.92609    59.191
   2   7  -2 44110.9 391.720   6  25.94766   -65.732
   2   7  -1 13679.7 259.735   6  27.27795   -58.831
  -2  -7   1 13529.4 248.013   1  27.16847   134.866
  -2  -7   1 13276.8 278.023   2  27.25544    56.295
  -2  -7   0 744.306 144.534   1  28.86722   144.473
  -2  -7   0 888.493 177.963   2  28.96627    52.286
  -2  -7   0 437.107 379.842   0  28.94151   -29.137
   2   7   0 588.091 327.974   7  28.94471    30.998
   2   7   0 800.602 162.978   6  28.98782   -49.811
   2   7   1 1241.52 337.333   7  30.97152    39.299
   2   7   1 1080.30 154.075   6  31.02068   -38.130
  -2  -7  -1 745.439 165.937   2  31.00165    47.126
  -2  -7  -1 921.903 378.409   0  30.97128   -36.955
   2   7   2 53446.2 756.511   7  33.27104    49.172
  -2  -7  -2 51000.3 762.352   0  33.27195   -46.334
  -2  -7  -3-184.090 426.301   0  35.79976   -56.906
   2   7   3 39.0107 398.120   7  35.79921    60.254
   2   7   4 553.294 393.803   7  38.52057    71.810
  -2  -7  -4 1.25223 433.408   0  38.51953   -67.935
   2   7   5 1193.10 420.771   7  41.40765    82.945
  -2  -7  -5 1066.58 438.899   0  41.40398   -78.524
  -2  -7  -6 6903.62 525.386   0  44.43265   -87.977
   2   7   6 6764.89 489.661   7  44.43979    92.964
  -2  -7  -7 2483.84 478.497   0  47.59071   -95.984
   2   7   7 2846.51 502.687   7  47.60205   101.557
  -2  -7  -8 916.472 453.174   0  50.86795  -102.556
   2   7   8 601.764 483.396   7  50.88411   108.738
   2   8 -17 284.567 496.078   0  51.99892  -163.850
  -2  -8  16 413.920 432.903   7  49.01226   169.619
   2   8 -16 706.394 337.935   6  48.89911  -100.996
   2   8 -15 8921.48 405.712   6  45.85726   -98.254
  -2  -8  15 7096.59 510.743   7  45.96397   169.828
  -2  -8  14 276.462 415.981   7  43.05914   170.049
   2   8 -14 643.639 309.148   6  42.95920   -95.712
   2   8 -13 837.798 302.121   6  40.22099   -93.344
  -2  -8  13 191.560 372.987   7  40.31370   170.268
  -2  -8  13 625.312 232.092   2  40.29652    43.796
  -2  -8  12 2115.42 394.258   7  37.74869   170.465
   2   8 -12 2304.72 321.264   6  37.66382   -91.123
  -2  -8  12 1751.30 243.463   2  37.72828    47.685
  -2  -8  11 13423.0 490.446   7  35.39098   170.607
  -2  -8  11 12695.2 324.426   2  35.36792    51.125
   2   8 -11 14176.0 396.913   6  35.31473   -89.020
  -2  -8  10 4622.44 388.988   7  33.27363   170.653
  -2  -8  10 3791.68 262.657   2  33.24870    54.114
   2   8 -10 4440.66 347.061   6  33.20693   -86.999
  -2  -8   9 18520.3 368.334   2  31.40981    56.635
  -2  -8   9 18623.6 503.625   7  31.43564   170.543
   2   8  -8 80.5599 278.640   6  29.87607   -82.984
  -2  -8   8 964.560 237.730   2  29.89493    58.663
  -2  -8   7 28773.5 412.776   2  28.74885    60.166
   2   8  -7 32173.0 450.467   6  28.74097   -80.831
   2   8  -6 8345.94 121.140   5  27.92234   164.621
  -2  -8   6 9804.42 296.046   2  28.01212    61.106
  -2  -8   5 28070.9 390.526   2  27.71443    61.445
   2   8  -5 29725.4 406.473   6  27.72551   -75.609
   2   8  -4 28252.7 392.793   6  27.88686   -72.185
  -2  -8   4 26575.5 382.375   2  27.86871    61.146
  -2  -8   3 176189. 826.273   2  28.46820    60.175
   2   8  -3 179209. 803.935   6  28.49139   -67.921
  -2  -8   2 30338.7 362.835   1  29.39627   129.310
  -2  -8   2 33403.5 397.107   2  29.48798    58.497
  -2  -8   2 34900.1 638.440   0  29.46484   -20.573
   2   8  -2 32712.2 374.779   6  29.51413   -62.545
   2   8  -2 36412.4 613.684   7  29.48227    22.657
  -2  -8   1 64379.8 507.553   1  30.78880   137.159
  -2  -8   1 63916.4 505.669   2  30.89023    56.079
   2   8  -1 66674.7 472.934   6  30.91736   -55.746
   2   8  -1 74188.8 831.753   7  30.87610    27.743
  -2  -8   1 70829.3 830.635   0  30.86566   -25.174
   2   8   0 40681.9 371.604   6  32.65723   -47.173
  -2  -8   0 41676.7 706.393   0  32.60271   -30.870
   2   8   1 44205.7 724.121   7  34.63415    41.261
  -2  -8  -1 45621.7 756.190   0  34.63184   -37.700
   2   8   2-344.729 410.602   7  36.91328    49.672
  -2  -8  -2 126.026 424.114   0  36.91246   -45.597
  -2  -8  -2 83.2019 168.186   2  36.95283    44.633
   2   8   3 6550.96 486.499   7  39.41036    58.932
  -2  -8  -3 5812.27 505.461   0  39.40962   -54.327
   2   8   4 110.930 403.707   7  42.09643    68.626
  -2  -8  -4 94.0600 427.259   0  42.09457   -63.472
  -2  -8  -5 3889.60 511.747   0  44.94452   -72.508
   2   8   5 4148.29 485.573   7  44.94851    78.230
  -2  -8  -6 1397.94 458.566   0  47.94199   -80.952
   2   8   6 1953.09 453.691   7  47.94899    87.266
  -2  -8  -7 409.960 417.714   0  51.07420   -88.489
   2   8   7-193.716 435.289   7  51.08495    95.418
   2   9 -17 648.516 346.128   6  52.37306  -101.007
   2   9 -16 1159.50 333.192   6  49.35844   -98.270
  -2  -9  16 356.254 401.487   7  49.47547   170.020
  -2  -9  15 1943.03 429.915   7  46.60115   170.153
   2   9 -15 1859.51 350.998   6  46.49155   -95.732
   2   9 -14 4962.33 368.146   6  43.78612   -93.364
  -2  -9  14 4145.24 433.141   7  43.88788   170.270
  -2  -9  14 4098.86 294.163   2  43.86850    42.814
   2   9 -13-18.7787 315.096   6  41.26009   -91.141
  -2  -9  13-207.012 353.163   7  41.35344   170.350
  -2  -9  13 104.073 236.675   2  41.33087    46.562
   2   9 -12 4824.24 357.651   6  38.93594   -89.031
  -2  -9  12 4556.85 428.801   7  39.02018   170.364
  -2  -9  12 4486.26 279.995   2  38.99499    49.888
   2   9 -11 309.003 307.323   6  36.84085   -87.003
  -2  -9  11 106.099 340.560   7  36.91516   170.276
  -2  -9  11 452.278 241.479   2  36.88805    52.801
  -2  -9  10 8403.85 451.007   7  35.06977   170.038
  -2  -9  10 8757.27 318.155   2  35.04164    55.297
   2   9  -9 66608.3 643.551   6  33.46710   -83.005
  -2  -9   9 64100.5 602.675   2  33.49059    57.364
   2   9  -8 119523. 803.317   6  32.25876   -80.907
  -2  -9   8 117377. 777.034   2  32.27078    58.985
   2   9  -7 18140.2 394.463   6  31.41446   -78.627
  -2  -9   7 18688.3 372.025   2  31.41566    60.139
  -2  -9   6 37943.8 465.799   2  30.95197    60.807
   2   9  -6 40853.9 479.462   6  30.96052   -76.048
   2   9  -5 56318.9 529.451   6  30.91235   -73.027
  -2  -9   5 50606.1 521.656   2  30.89547    60.971
   2   9  -4 96372.8 658.339   6  31.27163   -69.399
  -2  -9   4 95997.6 671.333   2  31.24816    60.617
  -2  -9   3 2368.38 200.604   1  31.89935   125.824
  -2  -9   3 2541.05 242.959   2  31.99786    59.736
   2   9  -2 4265.92 240.185   6  33.15143   -59.528
   2   9  -2 4098.79 394.569   7  33.11349    25.679
  -2  -9   2 4308.21 440.511   0  33.09393   -22.396
  -2  -9   2 3960.30 205.589   1  33.01447   132.274
  -2  -9   2 3937.39 237.670   2  33.12047    58.322
   2   9  -1 8254.83 254.145   6  34.61592   -52.825
  -2  -9   1 8267.36 469.133   0  34.55581   -26.775
   2   9  -1 9303.65 454.136   7  34.56862    30.559
  -2  -9   1 8277.37 267.403   2  34.58394    56.382
  -2  -9   0 15346.4 572.857   0  36.32101   -31.985
   2   9   0 15661.7 539.103   7  36.32886    36.278
  -2  -9   0 13944.7 302.139   2  36.35266    53.946
  -2  -9  -1 74.5697 194.608   2  38.39124    51.098
  -2  -9  -1-189.231 449.849   0  38.35439   -38.028
   2   9   1 71.8182 371.899   7  38.35895    42.842
  -2  -9  -2 15163.6 587.668   0  40.62355   -44.839
   2   9   2 16375.5 572.120   7  40.62633    50.189
  -2  -9  -3 11038.8 554.324   0  43.10025   -52.263
   2   9   3 11399.8 547.243   7  43.10258    58.165
  -2  -9  -4 18684.5 651.182   0  45.76089   -60.038
   2   9   4 20734.7 654.336   7  45.76391    66.513
  -2  -9  -5 358.047 443.441   0  48.58648   -67.837
   2   9   5 590.346 449.582   7  48.59120    74.908
   2   9   6 860.145 419.849   7  51.56963    83.025
  -2  -9  -6 1472.99 441.902   0  51.56233   -75.332
   2  10 -17 760.127 360.372   6  52.96277   -98.395
  -2 -10  16 216.167 380.999   7  50.23684   170.143
   2  10 -16 35.5037 331.218   6  50.11741   -95.848
  -2 -10  15 160.738 258.033   2  47.52407    41.809
  -2 -10  15-91.3783 374.839   7  47.54577   170.175
   2  10 -15 229.417 338.687   6  47.43481   -93.472
  -2 -10  14 8760.90 517.948   7  45.03197   170.162
  -2 -10  14 8049.43 363.260   2  45.00713    45.461
   2  10 -13 13397.0 439.408   6  42.62162   -89.116
  -2 -10  13 13053.8 380.448   2  42.68657    48.714
  -2 -10  12 6.83000 247.766   2  40.58474    51.582
  -2 -10  12 95.3354 376.919   7  40.61413   169.895
   2  10 -12 354.299 317.797   6  40.53205   -87.076
   2  10 -11 1269.63 330.720   6  38.68694   -85.081
  -2 -10  11 1065.64 266.097   2  38.72734    54.071
  -2 -10  10 935.611 262.055   2  37.14256    56.178
   2  10 -10 1192.94 321.532   6  37.11435   -83.082
  -2 -10   9 1568.74 269.785   2  35.85952    57.896
   2  10  -9 1477.89 320.249   6  35.84323   -81.022
   2  10  -8 21664.7 448.028   6  34.90106   -78.827
  -2 -10   8 17628.0 409.559   2  34.90600    59.218
   2  10  -7 306.374 292.861   6  34.31102   -76.410
  -2 -10   7 778.052 260.795   2  34.30546    60.134
   2  10  -6 1253.14 276.763   6  34.08900   -73.661
  -2 -10   6 1074.58 244.909   2  34.07411    60.638
  -2 -10   5 25018.3 420.455   2  34.21852    60.727
   2  10  -5 27479.6 434.013   6  34.24126   -70.458
   2  10  -4 509.441 241.543   6  34.76348   -66.658
  -2 -10   4 20.3477 189.787   1  34.62753   123.572
  -2 -10   4 202.851 221.131   2  34.73457    60.402
   2  10  -3 11596.3 321.421   6  35.64143   -62.100
  -2 -10   3 10245.6 291.653   1  35.49562   128.995
  -2 -10   3 11392.1 518.092   0  35.57778   -20.279
  -2 -10   3 10649.1 315.259   2  35.60812    59.672
  -2 -10   2 38428.6 732.057   0  36.78701   -23.778
   2  10  -2 39091.1 446.219   6  36.85310   -56.604
   2  10  -1 44933.1 455.764   6  38.37156   -49.965
  -2 -10   1 47049.2 804.726   0  38.30269   -27.906
   2  10   0 4396.50 425.853   7  40.10633    38.243
  -2 -10   0 3982.75 484.780   0  40.09595   -32.679
  -2 -10   0 3609.68 247.273   2  40.13127    55.272
  -2 -10  -1 12836.7 579.217   0  42.13842   -38.083
   2  10   1 13289.1 534.987   7  42.14538    44.191
  -2 -10  -2 9590.81 562.917   0  44.40392   -44.064
   2  10   2 9112.82 536.862   7  44.40885    50.731
  -2 -10  -3 4392.50 514.769   0  46.86945   -50.509
   2  10   3 3847.40 477.159   7  46.87360    57.756
   2  10   4 2356.33 443.868   7  49.52010    65.095
  -2 -10  -4 2175.03 471.649   0  49.51561   -57.248
  -2 -10  -5 225.925 442.282   0  52.32672   -64.063
   2  11 -17 993.729 370.741   6  53.83562   -96.050
  -2 -11  16 567.763 401.619   7  51.28673   170.006
   2  11 -16 804.464 353.792   6  51.16632   -93.654
   2  11 -15 188.414 342.858   6  48.67347   -91.400
  -2 -11  15 657.322 383.274   7  48.78435   169.920
  -2 -11  15 640.582 278.312   2  48.75708    44.361
  -2 -11  14 2389.93 306.720   2  46.44348    47.572
   2  11 -14 2535.85 380.879   6  46.37253   -89.261
  -2 -11  14 2288.52 407.540   7  46.47333   169.763
  -2 -11  13 14518.7 572.301   7  44.37197   169.509
  -2 -11  13 16630.2 424.678   2  44.34016    50.419
   2  11 -12 7932.28 399.346   6  42.42257   -85.200
  -2 -11  12 7062.22 346.590   2  42.46816    52.915
   2  11 -11 509.066 322.819   6  40.81750   -83.203
  -2 -11  11 770.684 282.272   2  40.85053    55.064
   2  11 -10 3615.06 348.291   6  39.49043   -81.166
  -2 -11  10 2459.41 298.597   2  39.51115    56.868
   2  11  -9 6335.04 367.849   6  38.46432   -79.030
  -2 -11   9 5527.58 327.100   2  38.47320    58.326
  -2 -11   8 1120.07 289.486   2  37.75706    59.437
   2  11  -8 998.308 323.931   6  37.75930   -76.724
   2  11  -7 13830.2 407.251   6  37.39061   -74.165
  -2 -11   7 14024.0 391.312   2  37.37824    60.200
  -2 -11   6 12040.3 365.208   2  37.34544    60.621
   2  11  -6 11832.0 376.635   6  37.36668   -71.257
   2  11  -5 161.073 264.340   6  37.68808   -67.888
  -2 -11   5 85.6804 244.907   2  37.65942    60.705
  -2 -11   4 2112.89 232.417   1  38.19223   126.769
   2  11  -4 2346.53 274.106   6  38.34740   -63.935
  -2 -11   4 2166.13 259.777   2  38.31292    60.465
   2  11  -3 7660.36 312.979   6  39.33026   -59.261
   2  11  -3 8219.86 485.614   7  39.29026    26.707
  -2 -11   3 7554.06 307.350   2  39.29161    59.921
  -2 -11   3 8139.19 518.877   0  39.25786   -21.443
   2  11  -2-29.6162 404.211   7  40.56649    30.602
  -2 -11   2 314.650 232.231   2  40.57584    59.100
  -2 -11   2 765.619 446.060   0  40.54205   -24.811
   2  11  -2 3.76209 242.447   6  40.61708   -53.708
  -2 -11   1 12252.2 568.804   0  42.10717   -28.687
  -2 -11   1 11837.3 339.409   2  42.14281    58.044
   2  11  -1 12804.8 548.666   7  42.12518    35.015
  -2 -11   0 131.171 218.029   2  43.96863    56.823
  -2 -11   0-31.7132 446.412   0  43.92947   -33.072
   2  11   0 186.033 406.371   7  43.94253    39.952
  -2 -11  -1 1603.84 473.476   0  45.98583   -37.948
   2  11   1 571.157 414.716   7  45.99535    45.396
  -2 -11  -2 221.902 453.536   0  48.25492   -43.269
   2  11   2 114.498 423.494   7  48.26219    51.304
   2  11   3 5349.62 490.592   7  50.72415    57.597
  -2 -11  -3 4959.98 522.352   0  50.71795   -48.953
   2  12 -16 478.300 365.855   6  52.49281   -91.624
  -2 -12  16 444.070 284.381   2  52.58308    43.244
  -2 -12  15 472.508 389.014   7  50.30097   169.421
   2  12 -15 433.323 364.125   6  50.19147   -89.460
  -2 -12  15 280.407 273.739   2  50.26858    46.439
   2  12 -14 4295.72 399.771   6  48.09352   -87.383
  -2 -12  14 3978.99 337.787   2  48.15751    49.285
   2  12 -13 108.737 366.594   6  46.21622   -85.362
  -2 -12  13 17.3108 293.662   2  46.26714    51.801
   2  12 -12 325.463 345.650   6  44.57841   -83.360
  -2 -12  12 323.947 305.200   2  44.61641    53.997
  -2 -12  11 239.587 274.911   2  43.22504    55.879
   2  12 -11-62.7495 335.996   6  43.19974   -81.334
   2  12 -10 11823.7 431.257   6  42.09943   -79.237
  -2 -12  10 9521.32 375.138   2  42.11245    57.453
   2  12  -9-115.419 312.636   6  41.29490   -77.009
  -2 -12   9 60.9656 291.281   2  41.29626    58.722
  -2 -12   8 718.984 267.915   2  40.79075    59.692
   2  12  -8 883.427 313.362   6  40.80020   -74.584
   2  12  -7 11310.8 403.501   6  40.62457   -71.885
  -2 -12   7 9107.89 358.325   2  40.60538    60.369
   2  12  -6 29155.1 506.915   6  40.77140   -68.822
  -2 -12   6 28449.4 500.529   2  40.74375    60.765
   2  12  -5 2440.94 302.703   6  41.23784   -65.299
  -2 -12   5 3296.26 306.815   2  41.20317    60.895
  -2 -12   4 1139.57 254.072   2  41.97497    60.778
   2  12  -4 105.659 391.113   7  41.98013    25.565
   2  12  -4 292.950 266.259   6  42.01516   -61.204
   2  12  -3 777.607 259.035   6  43.08968   -56.415
  -2 -12   3 318.612 239.968   2  43.04549    60.441
   2  12  -3 346.333 389.341   7  43.04303    28.909
  -2 -12   3 166.700 436.175   0  43.00814   -22.346
  -2 -12   2 5802.71 302.817   2  44.39750    59.921
   2  12  -2 5350.04 432.865   7  44.38700    32.673
  -2 -12   1 3036.27 474.372   0  45.97212   -29.196
  -2 -12   1 2536.37 266.910   2  46.01176    59.272
   2  12  -1 3153.41 450.849   7  45.99295    36.866
  -2 -12   0 1261.78 450.970   0  47.82531   -33.237
   2  12   0 1799.99 405.706   7  47.84117    41.484
  -2 -12  -1 276.784 477.602   0  49.90043   -37.669
   2  12   1-429.758 410.784   7  49.91264    46.512
  -2 -12  -2 2448.84 489.221   0  52.18007   -42.452
   2  12   2 2629.62 463.409   7  52.18985    51.913
  -2 -13  16 423.926 302.095   2  54.16641    45.296
   2  13 -15 3362.56 398.930   6  51.97157   -87.604
  -2 -13  15 2761.13 338.622   2  52.04149    48.160
  -2 -13  14 506.648 291.836   2  50.12874    50.708
   2  13 -14 811.969 365.940   6  50.07230   -85.562
   2  13 -13 507.103 357.334   6  48.40062   -83.548
  -2 -13  13 422.466 310.943   2  48.44375    52.954
  -2 -13  12 6098.77 374.662   2  47.00288    54.911
   2  13 -12 7444.77 439.057   6  46.97282   -81.525
  -2 -13  11 16798.3 465.497   2  45.82242    56.587
   2  13 -11 19277.8 512.323   6  45.80505   -79.450
   2  13 -10 954.009 345.208   6  44.91232   -77.276
  -2 -13  10 1627.19 305.437   2  44.91753    57.991
  -2 -13   9 165.466 285.586   2  44.30109    59.130
   2  13  -9-52.0351 323.577   6  44.30729   -74.946
   2  13  -8 943.488 325.770   6  43.99923   -72.397
  -2 -13   8 888.460 291.259   2  43.98256    60.015
   2  13  -7 284.162 307.442   6  43.99305   -69.556
  -2 -13   7 1260.71 288.684   2  43.96703    60.658
   2  13  -6 13208.2 418.489   6  44.28886   -66.344
  -2 -13   6 10296.4 386.434   2  44.25476    61.075
   2  13  -5 5362.23 340.539   6  44.88193   -62.671
  -2 -13   5 4322.62 308.372   2  44.84113    61.286
   2  13  -5 5194.57 434.292   7  44.85248    24.736
   2  13  -4 1705.60 291.619   6  45.76316   -58.435
  -2 -13   4 1657.35 274.452   2  45.71708    61.317
   2  13  -4 2019.33 426.504   7  45.72123    27.661
   2  13  -3 775.214 388.232   7  46.86650    30.936
  -2 -13   3 1361.18 458.005   0  46.82891   -23.025
  -2 -13   3 692.845 260.788   2  46.87005    61.201
   2  13  -2 4110.10 461.854   7  48.27341    34.566
  -2 -13   2 3999.61 486.090   0  48.24337   -26.086
  -2 -13   2 3147.83 294.436   2  48.28505    60.982
  -2 -13   1 194.338 459.666   0  49.90206   -29.488
   2  13  -1 446.612 423.314   7  49.92585    38.555
   2  13   0 181.692 449.959   7  51.80748    42.897
  -2 -13   0 273.597 452.625   0  51.78867   -33.223
  -2 -14  15 340.753 312.305   2  54.05870    49.616
  -2 -14  14 550.512 294.135   2  52.33753    51.920
   2  14 -13 112.338 361.557   6  50.81318   -81.735
  -2 -14  13 16.2559 309.318   2  50.84818    53.951
   2  14 -12 988.340 369.228   6  49.58241   -79.671
  -2 -14  12 657.381 329.886   2  49.60431    55.721
   2  14 -11 12452.3 468.354   6  48.60963   -77.531
  -2 -14  11 10937.7 434.312   2  48.61892    57.243
   2  14 -10 5359.07 398.507   6  47.90612   -75.268
  -2 -14  10 5481.10 371.343   2  47.90346    58.526
   2  14  -9 228.424 333.407   6  47.48069   -72.828
  -2 -14   9 247.659 296.246   2  47.46691    59.583
   2  14  -8 459.158 328.564   6  47.33899   -70.150
  -2 -14   8 338.943 303.439   2  47.31507    60.428
   2  14  -7 5097.91 370.395   6  47.48294   -67.168
  -2 -14   7 4344.63 337.293   2  47.45002    61.076
   2  14  -6 81.5194 309.320   6  47.91059   -63.806
  -2 -14   6 272.170 288.716   2  47.86992    61.549
   2  14  -5 79.7076 293.635   6  48.61627   -59.981
   2  14  -5 187.705 405.956   7  48.57968    26.737
  -2 -14   5 64.6318 278.006   2  48.56917    61.869
   2  14  -4 160.254 406.388   7  49.54211    29.630
  -2 -14   4 552.488 293.705   2  49.53894    62.068
   2  14  -3 3094.11 459.741   7  50.76328    32.825
  -2 -14   3 3524.56 502.969   0  50.72277   -23.509
  -2 -14   3 2517.65 296.582   2  50.76793    62.184
  -2 -14   2 954.607 477.157   0  52.19727   -26.412
   2  14  -2 943.813 444.272   7  52.23037    36.324
  -2 -15  12 781.923 323.999   2  52.40125    56.476
   2  15 -11-22.2888 361.840   6  51.59447   -75.562
  -2 -15  11 165.821 316.616   2  51.59560    57.886
   2  15 -10 1636.83 371.717   6  51.06337   -73.200
  -2 -15  10 889.663 340.731   2  51.05278    59.091
   2  15  -9 186.803 341.866   6  50.80016   -70.642
  -2 -15   9 338.811 306.541   2  50.77874    60.106
   2  15  -8 7760.69 412.857   6  50.80784   -67.831
  -2 -15   8 6791.26 395.479   2  50.77660    60.947
   2  15  -7 2154.82 347.630   6  51.08631   -64.704
  -2 -15   7 1857.55 325.919   2  51.04639    61.633
  -2 -15   6 1894.75 320.000   2  51.58503    62.189
   2  15  -6 2302.44 344.329   6  51.63242   -61.188
   2  15  -6 1985.25 432.566   7  51.60168    26.058
  -2 -15   5 4111.10 352.610   2  52.38660    62.641
  -2 -15   4 10371.2 422.057   2  53.44283    63.024
   2  16  -8 910.711 357.844   6  54.39873   -65.424
   2  16  -7 554.590 345.976   6  54.79931   -62.145
   3 -17   6-242.609 340.236   1  55.23049   117.555
  -3  17  -6-45.1538 361.476   7  55.46695    46.818
   3 -17   7 87.5217 329.587   1  54.88141   115.474
  -3  16  -3 2775.63 360.703   6  54.12353   -57.032
  -3  16  -3 2032.28 375.748   7  54.05897    56.470
  -3  16  -4 290.731 338.170   6  53.10611   -60.416
  -3  16  -4 272.338 357.626   7  53.05350    52.452
   3 -16   5-17.8011 342.350   1  52.08080   117.277
  -3  16  -5 412.564 334.969   6  52.34106   -63.491
  -3  16  -5-200.746 330.412   7  52.30115    48.547
   3 -16   6 1293.72 362.838   1  51.58998   115.181
   3 -16   6 1132.78 321.369   2  51.76848    57.851
  -3  16  -7 6490.92 428.515   6  51.59632   -68.884
   3 -16   7 5016.36 420.041   1  51.36350   113.217
   3 -16   7 5567.96 394.722   2  51.54134    56.822
  -3  16  -8 3908.52 406.558   6  51.62458   -71.284
   3 -16   8 2657.11 377.135   1  51.40385   111.376
   3 -16   8 3105.40 382.763   2  51.58335    55.704
  -3  16  -9 2699.73 420.412   6  51.92048   -73.539
   3 -16   9 1257.53 353.482   2  51.89407    54.465
   3 -16   9 2052.34 366.981   1  51.71058   109.646
   3 -16  10 1937.73 389.741   1  52.28034   108.012
  -3  15  -1 3541.70 406.369   7  52.79790    63.739
  -3  15  -2 9410.46 415.315   6  51.44629   -55.848
  -3  15  -2 5211.49 434.066   7  51.37797    59.347
   3 -15   3 4073.93 380.595   1  49.99478   119.275
  -3  15  -3 4385.90 407.739   7  50.20391    55.001
  -3  15  -3 4871.49 380.878   6  50.26116   -59.423
  -3  15  -4 2813.57 370.588   6  49.33313   -62.657
   3 -15   4 1997.12 358.536   1  49.08213   117.034
  -3  15  -4 2271.06 379.049   7  49.28779    50.739
   3 -15   5 5663.34 361.684   2  48.60242    57.711
  -3  15  -5 5276.40 412.772   7  48.63998    46.607
  -3  15  -5 5889.37 406.496   6  48.67265   -65.594
   3 -15   5 5043.09 380.937   1  48.43625   114.924
  -3  15  -6 5272.39 410.094   6  48.28775   -68.276
   3 -15   6 4491.89 362.956   2  48.22926    56.804
   3 -15   6 4241.11 397.613   1  48.06504   112.944
  -3  15  -7-184.372 354.201   6  48.18333   -70.747
   3 -15   7-185.488 309.686   1  47.97325   111.089
   3 -15   7-148.664 311.285   2  48.13794    55.808
  -3  15  -8 722.881 365.045   6  48.36076   -73.048
   3 -15   8 661.554 334.736   2  48.32967    54.684
   3 -15   8 589.065 336.652   1  48.16208   109.350
   3 -15   9 318.583 312.199   2  48.80193    53.403
  -3  15  -9 462.551 357.310   6  48.81773   -75.219
   3 -15   9 209.089 299.415   1  48.62907   107.711
  -3  15 -10 814.782 365.120   6  49.54846   -77.303
   3 -15  10 445.231 320.310   1  49.36833   106.158
  -3  15 -11 1093.26 381.279   6  50.54425   -79.336
   3 -15  11 845.059 317.014   1  50.37101   104.672
  -3  15 -12 1071.00 376.534   6  51.79411   -81.355
  -3  14   2 753.428 423.897   5  54.18569  -177.824
  -3  14   1 197.512 384.466   7  52.32166    72.168
  -3  14   1 808.377 418.755   5  52.14312  -178.207
   3 -14   0 3348.72 290.733   3  50.50446  -150.276
  -3  14   0 3940.16 431.480   5  50.31438  -178.139
   3 -14   0 3120.34 402.062   0  50.41607   -34.795
  -3  14   0 3503.26 399.204   7  50.48988    67.511
  -3  14  -1 3285.07 342.526   6  48.95976   -54.470
  -3  14  -1 3600.44 419.028   5  48.71458  -177.505
  -3  14  -1 3002.90 377.587   7  48.88848    62.820
   3 -14   1 2477.14 277.198   3  48.89918  -147.945
  -3  14  -2 560.487 313.304   6  47.59429   -58.268
  -3  14  -2 508.173 339.482   7  47.53307    58.129
  -3  14  -3 2020.19 337.791   6  46.48910   -61.692
   3 -14   3 1851.48 304.870   2  46.40740    58.221
   3 -14   3 1813.06 353.305   1  46.24648   116.809
  -3  14  -3 1757.73 360.486   7  46.43888    53.481
   3 -14   4 652.616 304.728   2  45.58556    57.472
  -3  14  -4 789.806 329.220   6  45.65808   -64.786
   3 -14   4 588.240 308.247   1  45.43041   114.692
  -3  14  -4 1288.23 325.367   7  45.61976    48.930
  -3  14  -5 614.109 336.434   6  45.11272   -67.592
   3 -14   5 514.001 319.574   1  44.89919   112.699
   3 -14   5 190.025 304.713   2  45.05100    56.695
   3 -14   6 3773.85 333.017   1  44.66070   110.830
   3 -14   6 4301.82 357.775   2  44.81168    55.832
  -3  14  -7 1273.65 354.640   6  44.90694   -72.518
   3 -14   7 1228.53 314.255   1  44.71860   109.079
   3 -14   7 764.205 311.525   2  44.87129    54.836
   3 -14   8 559.113 297.698   2  45.22890    53.670
   3 -14   8 426.531 285.073   1  45.07200   107.435
  -3  14  -8 950.317 349.951   6  45.24968   -74.727
  -3  14  -9 713.874 353.677   6  45.88406   -76.826
   3 -14   9 314.472 318.153   2  45.87907    52.307
   3 -14   9 245.103 297.544   1  45.71552   105.882
   3 -14  10-9.47788 299.087   1  46.63981   104.402
  -3  14 -10 318.215 333.211   6  46.80088   -78.858
  -3  14 -11-58.7785 355.214   6  47.98779   -80.863
  -3  14 -12 574.288 363.314   6  49.43039   -82.880
  -3  14 -13-251.144 368.069   6  51.11322   -84.944
  -3  14 -14 1535.18 378.757   6  53.02080   -87.087
  -3  13   3 4249.42 424.647   7  52.64505    81.603
  -3  13   2 3649.08 417.868   7  50.41869    76.832
  -3  13   2 3575.04 461.604   5  50.25079  -178.267
   3 -13  -2 3371.54 421.686   0  50.35559   -44.444
  -3  13   1 272.285 338.368   7  48.40048    71.947
   3 -13  -1 124.933 360.370   0  48.33446   -40.230
   3 -13  -1 594.328 276.826   3  48.41557  -155.347
  -3  13   1 458.248 403.547   5  48.23677  -178.736
   3 -13   0 96.9667 242.535   3  46.61919  -152.820
  -3  13   0 289.015 323.064   7  46.60748    66.971
  -3  13   0-15.8453 380.590   5  46.44649  -178.708
   3 -13   0 245.997 355.191   0  46.53742   -35.910
  -3  13  -1 3763.38 327.619   6  45.12236   -56.927
   3 -13   1 3393.46 378.799   0  44.98273   -31.531
   3 -13   1 2558.96 264.212   3  45.06590  -150.566
  -3  13  -1 3233.75 397.581   5  44.89820  -178.049
  -3  13  -2 46.0238 301.214   6  43.82505   -60.574
   3 -13   2-174.712 294.195   1  43.58999   116.580
   3 -13   2 285.029 211.279   3  43.77437  -148.634
  -3  13  -2-22.7119 338.713   5  43.61055  -176.605
  -3  13  -2 117.425 310.798   7  43.77062    56.881
   3 -13   3 5003.76 321.303   2  42.73246    57.120
  -3  13  -3 5159.08 370.102   5  42.60144  -174.203
  -3  13  -3 5979.56 361.167   6  42.80677   -63.855
  -3  13  -3 4732.59 368.279   7  42.76334    51.870
   3 -13   3 4841.17 374.620   1  42.58698   114.469
   3 -13   3 4600.64 254.867   3  42.76252  -147.072
   3 -13   4 6416.64 378.649   1  41.87809   112.470
   3 -13   4 6448.31 344.800   2  42.01872    56.480
  -3  13  -5 175.832 327.136   6  41.66691   -69.494
   3 -13   5-344.284 292.720   2  41.61378    55.763
   3 -13   5 191.409 301.546   1  41.47541   110.590
  -3  13  -6 215.625 323.332   6  41.56505   -71.941
   3 -13   6-175.559 297.468   2  41.52496    54.910
   3 -13   6 276.156 291.488   1  41.38619   108.828
   3 -13   7 3290.59 335.444   1  41.61208   107.177
  -3  13  -7 3542.34 369.853   6  41.77961   -74.203
   3 -13   7 2757.11 320.945   2  41.75392    53.874
   3 -13   8 576.573 296.353   1  42.14893   105.623
  -3  13  -8 470.482 337.293   6  42.30666   -76.329
   3 -13   8 178.911 324.141   2  42.29644    52.622
   3 -13   9 11268.8 428.397   2  43.14290    51.129
   3 -13   9 11655.4 414.970   1  42.98727   104.149
  -3  13 -10 10916.0 435.888   6  44.25664   -80.365
  -3  13 -11 5208.03 395.462   6  45.64921   -82.364
  -3  13 -12 5239.85 414.986   6  47.29628   -84.404
   3 -13  13 9529.74 461.083   7  49.26471   161.150
  -3  13 -13 10614.0 457.731   6  49.17924   -86.520
  -3  13 -14 2836.26 385.779   6  51.28023   -88.745
   3 -13  14 2824.30 393.192   7  51.37681   162.342
  -3  13 -15 232.254 352.071   6  53.58294   -91.110
   3 -13  15-345.954 363.912   7  53.69012   163.261
  -3  12   5 466.749 371.610   7  53.75796    91.756
   3 -12  -4 755.902 397.237   0  51.10956   -55.048
  -3  12   4 1809.24 386.140   7  51.16687    87.055
   3 -12  -3 872.327 383.630   0  48.70036   -50.822
  -3  12   3 800.227 375.676   7  48.75833    82.169
   3 -12  -2 5699.71 332.351   3  46.56321  -160.701
  -3  12   2 5974.05 436.792   7  46.54818    77.105
   3 -12  -2 5648.25 420.071   0  46.48850   -46.376
   3 -12  -1 4033.46 289.427   3  44.56717  -157.922
  -3  12   1 5358.39 413.115   5  44.40536  -179.065
   3 -12  -1 4284.35 392.770   0  44.49244   -41.744
  -3  12   1 4089.15 405.049   7  44.55496    71.880
  -3  12   0 848.967 283.469   6  42.86600   -55.381
   3 -12   0 570.648 233.880   3  42.80839  -155.423
   3 -12   0 786.759 336.513   0  42.73289   -36.972
  -3  12   0 1056.64 362.486   5  42.65225  -179.070
  -3  12   0 727.491 305.286   7  42.79942    66.518
   3 -12   1 8300.15 303.676   3  41.30902  -153.273
  -3  12  -1 9220.04 412.369   7  41.30373    61.060
  -3  12  -1 9373.73 373.677   6  41.36152   -59.279
  -3  12  -1 9943.90 422.872   5  41.15741  -178.362
   3 -12   1 8803.51 410.085   0  41.23200   -32.119
  -3  12  -2 5760.68 354.569   6  40.13809   -62.781
   3 -12   2 4474.34 354.898   1  39.92539   114.231
  -3  12  -2 6305.49 375.997   5  39.94318  -176.758
  -3  12  -2 6021.72 377.690   7  40.09023    55.563
   3 -12   2 4840.12 321.642   2  40.06269    56.649
   3 -12   2 5096.93 259.293   3  40.09142  -151.546
   3 -12   3 58.1724 292.180   2  39.14972    56.148
   3 -12   3 463.837 206.647   3  39.17653  -150.313
  -3  12  -3 341.079 316.024   6  39.21668   -65.925
  -3  12  -3 510.724 355.586   5  39.03047  -174.058
   3 -12   3 655.649 320.631   1  39.01894   112.241
  -3  12  -3 675.325 304.465   7  39.17983    50.110
   3 -12   4 11202.6 422.238   1  38.43147   110.358
   3 -12   4 9930.75 295.117   3  38.58199  -149.643
   3 -12   4 10698.9 386.968   2  38.55840    55.590
  -3  12  -4 11144.3 438.132   5  38.43690  -170.054
  -3  12  -4 11533.2 433.501   6  38.61497   -68.751
   3 -12   5 1764.43 310.589   1  38.17527   108.590
  -3  12  -5 1713.34 357.792   6  38.34550   -71.305
   3 -12   5 1013.87 304.489   2  38.30114    54.897
   3 -12   6 1519.26 318.649   1  38.25596   106.933
  -3  12  -6 2205.30 378.455   6  38.41415   -73.639
  -3  12  -7 2682.85 376.928   6  38.81940   -75.806
   3 -12   7 2471.33 325.707   1  38.67175   105.379
   3 -12   7 2440.60 342.964   2  38.80398    52.882
   3 -12   8 16848.4 457.833   1  39.41369   103.910
   3 -12   8 16598.4 452.922   2  39.55315    51.488
  -3  12  -9 332.241 326.293   6  40.59874   -79.856
   3 -12   9 46.8282 303.763   2  40.61595    49.808
  -3  12 -10 3832.06 363.717   6  41.93873   -81.841
  -3  12 -11 108.142 312.849   6  43.55080   -83.861
   3 -12  11-99.7344 318.742   7  43.61659   160.352
  -3  12 -12-11.9034 341.266   6  45.41255   -85.956
   3 -12  12 149.334 337.037   7  45.48967   162.012
  -3  12 -13-68.2831 336.177   6  47.50235   -88.159
   3 -12  13-113.534 331.455   7  47.59017   163.293
  -3  12 -14 334.738 332.311   6  49.80039   -90.505
   3 -12  14 67.6028 343.298   7  49.89834   164.256
  -3  12 -15 448.444 344.086   6  52.28932   -93.024
   3 -12  15 519.232 359.510   7  52.39689   164.957
   3 -11  -6 1484.82 388.686   0  52.65274   -66.155
  -3  11   6 1534.88 405.640   7  52.70929    97.769
   3 -11  -5 15.7625 370.174   0  49.89341   -62.172
  -3  11   5 337.942 347.343   7  49.94844    93.098
   3 -11  -4 5578.41 433.330   0  47.30321   -57.876
  -3  11   4 6180.02 437.240   7  47.35767    88.181
   3 -11  -4 5738.40 337.557   3  47.37393  -169.681
   3 -11  -3 4903.74 304.915   3  44.96727  -166.444
  -3  11   3 5423.32 399.671   7  44.95289    83.018
   3 -11  -3 4463.40 404.966   0  44.89796   -53.281
   3 -11  -2 126.376 231.995   3  42.76556  -163.382
   3 -11  -2 41.8140 330.770   0  42.69694   -48.407
  -3  11   2-108.764 321.950   7  42.75343    77.613
  -3  11   1 5614.92 311.904   6  40.84945   -53.624
  -3  11   1 6182.70 394.785   5  40.64577  -179.184
   3 -11  -1 5221.94 382.901   0  40.72267   -43.287
   3 -11  -1 4804.29 287.812   3  40.79137  -160.577
  -3  11   1 5700.10 377.044   7  40.78190    71.981
  -3  11   0 2652.09 297.384   6  39.12374   -57.795
  -3  11   0 3147.46 360.782   5  38.92966  -179.209
   3 -11   0 2479.89 251.954   3  39.06999  -158.122
   3 -11   0 3106.73 357.172   0  39.00043   -37.976
  -3  11   0 2825.75 326.844   7  39.06364    66.150
  -3  11  -1 10702.0 384.211   6  37.67701   -61.545
   3 -11   1 10364.9 342.019   2  37.60141    56.068
   3 -11   1 9825.08 422.871   1  37.47069   113.939
  -3  11  -1 10831.0 411.350   7  37.62558    60.170
   3 -11   1 10382.4 426.574   0  37.55716   -32.552
  -3  11  -1 11292.0 427.550   5  37.49211  -178.418
   3 -11   1 9989.83 311.285   3  37.62837  -156.116
  -3  11  -2 4092.53 331.462   6  36.53608   -64.904
  -3  11  -2 3530.84 327.942   7  36.49456    54.122
   3 -11   2 4280.34 350.116   1  36.34502   111.985
   3 -11   2 3664.02 291.122   2  36.46741    55.693
  -3  11  -2 4348.21 353.321   5  36.35991  -176.590
   3 -11   2 3692.82 243.196   3  36.49333  -154.662
   3 -11   3-45.3337 193.479   3  35.68930  -153.864
  -3  11  -3 149.997 323.629   5  35.55743  -173.493
   3 -11   3 115.902 281.549   1  35.54904   110.116
  -3  11  -3-92.3168 314.998   6  35.72537   -67.908
   3 -11   3 114.426 253.712   2  35.66580    55.301
  -3  11  -4 17063.5 438.239   6  35.26430   -70.599
   3 -11   4 14996.0 391.873   2  35.21593    54.786
  -3  11  -4 16518.0 430.048   5  35.10400  -168.896
   3 -11   4 15254.9 428.432   1  35.10188   108.350
   3 -11   4 14005.4 307.738   3  35.23559  -153.822
   3 -11   5 35604.8 549.787   1  35.01510   106.694
  -3  11  -5 45057.9 575.323   5  35.01133  -162.622
   3 -11   5 39165.4 419.357   3  35.14393  -154.625
  -3  11  -5 48440.3 614.187   6  35.16475   -73.027
   3 -11   5 41655.3 546.823   2  35.12946    54.067
   3 -11   6 17732.3 441.752   1  35.29103   105.143
  -3  11  -6 24779.3 497.877   6  35.42935   -75.250
  -3  11  -6 23099.4 460.669   5  35.28190  -154.611
   3 -11   6 22541.8 460.043   2  35.40873    53.085
   3 -11   6 19574.0 305.959   3  35.41676  -156.346
   3 -11   7 1666.98 290.777   1  35.92239   103.682
  -3  11  -7 2196.88 348.751   6  36.05114   -77.331
   3 -11   7 2123.00 318.144   2  36.04633    51.801
  -3  11  -8 17168.0 463.014   6  37.01455   -79.330
   3 -11   8 15575.9 434.466   2  37.02626    50.194
  -3  11  -9 6539.02 389.714   6  38.29755   -81.305
  -3  11 -10 4265.35 362.977   6  39.87432   -83.308
   3 -11  10 3679.15 362.558   7  39.93232   161.096
  -3  11 -11 3801.90 346.476   6  41.71777   -85.385
   3 -11  11 3467.51 348.176   7  41.78680   162.934
  -3  11 -12-257.994 326.886   6  43.80162   -87.574
   3 -11  12 19.4237 305.647   7  43.88098   164.315
   3 -11  13 353.255 344.082   7  46.19083   165.320
  -3  11 -13 97.7412 331.978   6  46.10182   -89.910
  -3  11 -14 121.289 327.155   6  48.59733   -92.424
   3 -11  14 244.714 364.399   7  48.69543   166.021
   3 -11  15-117.048 404.999   7  51.37723   166.482
  -3  11 -15 608.658 326.564   6  51.27051   -95.147
  -3  11 -15 720.326 475.387   0  51.18144   176.338
  -3  10   8-104.112 400.579   7  54.99918   108.447
   3 -10  -8 452.377 396.339   0  54.93858   -77.178
   3 -10  -7-215.671 374.096   0  51.87165   -73.679
  -3  10   7-638.955 394.940   7  51.92879   104.195
  -3  10   6 1177.00 376.873   7  49.00309    99.659
   3 -10  -6 555.815 379.528   0  48.94860   -69.814
   3 -10  -5 3692.48 303.039   3  46.24784  -176.109
   3 -10  -5 3471.86 408.702   0  46.18073   -65.572
  -3  10   5 3306.44 409.994   7  46.23345    94.823
   3 -10  -4 4244.91 296.080   3  43.64805  -172.655
   3 -10  -4 4126.29 391.067   0  43.58309   -60.948
  -3  10   4 4123.24 375.114   7  43.63498    89.673
   3 -10  -3 3492.89 369.139   0  41.17480   -55.945
  -3  10   3 3468.23 358.580   7  41.22693    84.198
   3 -10  -3 3798.31 282.245   3  41.23833  -169.312
   3 -10  -2 10965.9 428.009   0  38.97932   -50.577
  -3  10   2 11320.6 447.377   7  39.03282    78.396
   3 -10  -2 10185.4 344.100   3  39.04217  -166.174
  -3  10   1 76424.0 810.026   7  37.08033    72.274
   3 -10  -1 72444.5 770.481   0  37.02421   -44.878
  -3  10   0 66647.9 754.218   7  35.40055    65.862
   3 -10   0 61317.1 699.234   0  35.34052   -38.910
  -3  10   0 67782.7 679.250   5  35.27922  -179.100
   3 -10   0 58251.0 579.772   3  35.40443  -160.963
   3 -10   1 22622.1 499.177   1  33.88671   111.657
   3 -10   1 23040.5 477.026   0  33.96122   -32.777
   3 -10   1 22899.1 376.993   3  34.02691  -159.155
   3 -10   1 23769.1 400.802   2  34.00233    55.127
   3 -10   2 33671.7 421.795   3  32.98697  -158.071
   3 -10   2 34090.6 477.843   2  32.96388    54.891
   3 -10   3 84363.6 782.395   1  32.18937   108.089
   3 -10   3 85811.8 599.669   3  32.31287  -157.853
   3 -10   4 29307.5 451.688   2  32.00948    54.041
   3 -10   4 28228.0 508.768   1  31.90744   106.445
   3 -10   4 29370.0 364.613   3  32.02498  -158.636
   3 -10   5 47.0407 250.940   1  32.01910   104.905
   3 -10   5 120.002 157.038   3  32.13255  -160.522
  -3  10  -5 202.661 289.739   5  32.01168  -159.861
   3 -10   5 11.3741 254.436   2  32.12304    53.227
  -3  10  -5 144.497 297.283   6  32.14883   -74.655
   3 -10   6 1054.81 167.474   3  32.63209  -163.561
   3 -10   6 996.334 258.914   1  32.52073   103.458
  -3  10  -6 1272.04 283.666   5  32.50805  -150.904
   3 -10   6 1329.22 270.057   2  32.62978    52.071
  -3  10  -6 1523.69 309.936   6  32.64005   -76.773
   3 -10   7 4993.36 314.515   2  33.51381    50.544
  -3  10  -7 4103.63 293.218   5  33.37955  -140.597
   3 -10   7 4694.21 191.497   3  33.50798  -167.709
  -3  10  -8 3752.95 336.421   6  34.72675   -80.748
   3 -10   8 3565.04 307.598   7  34.76555   159.167
  -3  10  -9 179.453 304.689   6  36.26655   -82.735
   3 -10   9-9.24742 288.509   7  36.31692   161.898
  -3  10 -10 1943.24 317.357   6  38.09407   -84.797
   3 -10  10 1827.18 324.558   7  38.15519   163.953
  -3  10 -11 22134.3 471.286   6  40.17713   -86.977
   3 -10  11 20825.3 530.657   7  40.24821   165.446
  -3  10 -12 11149.7 405.014   6  42.48639   -89.313
   3 -10  12 9939.95 463.613   7  42.56668   166.487
   3 -10  13 830.154 378.063   7  45.08523   167.173
  -3  10 -13 1094.92 312.056   6  44.99636   -91.837
  -3  10 -14 1539.53 320.713   6  47.68586   -94.578
   3 -10  14 1164.26 390.388   7  47.78278   167.587
  -3  10 -14 2185.61 486.881   0  47.60456   176.197
   3 -10  15 2168.25 400.879   7  50.64245   167.795
  -3  10 -15 3165.34 519.012   0  50.45502   176.498
  -3   9   9-260.060 418.172   7  54.63890   114.862
   3  -9  -9-367.466 416.275   0  54.57493   -84.683
  -3   9   8-129.850 405.800   7  51.42485   110.891
   3  -9  -8-56.3599 395.481   0  51.36536   -81.464
   3  -9  -7 692.698 393.711   0  48.28654   -77.846
  -3   9   7-136.325 382.868   7  48.34230   106.609
   3  -9  -6 14706.9 521.136   0  45.34801   -73.802
  -3   9   6 16351.9 541.067   7  45.40081   101.986
   3  -9  -5 11520.4 389.807   3  42.62498  -179.358
   3  -9  -5 10802.3 463.937   0  42.56321   -69.307
   3  -9  -4 2071.99 271.597   3  40.00968  -175.783
   3  -9  -4 1425.52 350.123   0  39.95011   -64.339
  -3   9   4 1649.84 351.337   7  39.99972    91.599
   3  -9  -3 3695.74 360.635   0  37.53178   -58.884
   3  -9  -3 3229.66 292.227   3  37.58986  -172.328
  -3   9   3 2851.01 357.954   7  37.58134    85.779
   3  -9  -2 30053.5 548.592   0  35.33675   -52.941
   3  -9  -2 28844.9 457.528   3  35.39413  -169.109
   3  -9  -1 13686.9 338.434   3  33.45652  -166.274
   3  -9  -1 13710.7 401.831   0  33.39899   -46.536
  -3   9   0 207.096 246.409   7  31.81402    65.649
  -3   9   0-29.7630 306.866   5  31.70482  -178.709
   3  -9   0 147.742 201.733   3  31.81557  -163.995
   3  -9   0 159.780 258.293   0  31.75701   -39.741
   3  -9   1 999.252 292.774   1  30.38885   109.457
   3  -9   1 2304.45 273.015   0  30.45159   -32.702
  -3   9  -1 1783.32 313.647   5  30.40438  -177.587
   3  -9   1 1339.35 223.086   2  30.48982    54.384
  -3   9  -1 1503.61 250.179   7  30.51383    58.158
   3  -9   1 1679.38 204.995   3  30.51207  -162.464
   3  -9   2 29162.7 501.915   1  29.47074   107.771
   3  -9   2 29432.4 423.461   2  29.56497    54.247
   3  -9   2 28706.4 368.710   3  29.58516  -161.884
   3  -9   3 17331.9 353.679   2  29.05069    53.932
   3  -9   3 17495.8 297.082   3  29.06712  -162.446
   3  -9   4 12373.1 358.882   1  28.87579   104.649
   3  -9   4 13080.6 335.180   2  28.96680    53.313
   3  -9   4 12577.4 260.111   3  28.97782  -164.304
   3  -9   5 18283.1 395.674   2  29.31668    52.306
  -3   9  -5 18711.3 389.686   5  29.21057  -156.143
   3  -9   5 18393.9 391.223   1  29.22192   103.227
   3  -9   5 18441.0 291.588   3  29.32084  -167.535
  -3   9  -6 65729.9 578.229   5  29.96824  -146.274
   3  -9   6 63758.9 490.040   3  30.08269  -172.076
  -3   9  -7 33856.4 436.548   5  31.11572  -135.504
   3  -9   7 35667.4 526.693   7  31.26225   159.604
  -3   9  -8 7917.07 295.124   5  32.61614  -124.721
   3  -9   8 7708.25 235.070   3  32.74253   176.064
  -3   9  -9 7542.42 355.246   6  34.54324   -84.181
   3  -9   9 7963.66 355.755   7  34.59658   165.124
  -3   9 -10 6584.84 341.502   6  36.63058   -86.357
   3  -9  10 6177.87 375.309   7  36.69352   166.740
  -3   9 -11 332.702 286.986   6  38.95598   -88.703
   3  -9  11 184.845 346.990   7  39.02769   167.805
  -3   9 -12 7687.16 351.975   6  41.48848   -91.252
   3  -9  12 7180.99 439.276   7  41.56826   168.452
  -3   9 -13 1029.03 285.998   6  44.20267   -94.034
   3  -9  13 1004.55 372.847   7  44.28993   168.790
  -3   9 -13 1365.36 464.771   0  44.12877   175.910
  -3   9 -14 109.801 453.979   0  47.00299   176.330
   3  -9  14-307.810 359.459   7  47.17271   168.902
  -3   9 -15 267.997 478.456   0  50.02277   176.870
   3  -9  15-43.2434 369.745   7  50.20136   168.854
  -3   9 -16 1088.46 505.792   0  53.17696   177.490
  -3   8  10 318.469 433.909   7  54.55042   121.278
   3  -8 -10 442.920 421.037   0  54.48141   -92.166
  -3   8   9 680.309 386.874   7  51.20324   117.678
   3  -8  -9 618.247 400.353   0  51.13964   -89.327
  -3   8   8 1478.31 401.410   7  47.97469   113.763
   3  -8  -8 1465.33 419.304   0  47.91586   -86.080
   3  -8  -7-113.336 371.833   0  44.81733   -82.385
  -3   8   7-130.755 375.752   7  44.87211   109.490
   3  -8  -6 6407.19 438.171   0  41.85520   -78.196
  -3   8   6 7706.11 431.288   7  41.90670   104.814
   3  -8  -6 7351.95 346.365   3  41.91503   173.488
   3  -8  -5 12707.6 461.761   0  39.04523   -73.466
   3  -8  -5 13501.4 401.221   3  39.10207   177.201
   3  -8  -4 11425.3 417.169   0  36.40868   -68.147
   3  -8  -4 11138.1 367.413   3  36.46322  -179.100
   3  -8  -3 3850.54 318.460   0  33.97328   -62.191
  -3   8   3 3206.89 319.576   7  34.02052    87.862
   3  -8  -3 3429.01 274.794   3  34.02626  -175.524
   3  -8  -2 454.207 211.589   3  31.82619  -172.224
   3  -8  -2 439.855 262.608   0  31.77395   -55.569
  -3   8   2 309.248 265.390   7  31.82207    81.060
   3  -8  -1 192.228 201.690   3  29.90537  -169.395
   3  -8  -1 49.4996 254.192   0  29.85297   -48.281
  -3   8   1 286.624 239.724   7  29.90335    73.604
  -3   8   0 35084.4 480.078   5  28.21529  -177.990
  -3   8   0 35821.6 496.124   7  28.31284    65.499
   3  -8   1 124468. 879.376   1  26.99123   107.336
  -3   8  -1 131241. 778.613   5  27.00335  -176.571
   3  -8   1 126358. 768.987   0  27.04231   -32.159
   3  -8   1 120431. 686.524   3  27.09786  -166.134
  -3   8  -1 135402. 840.845   7  27.10159    56.856
  -3   8  -2 20308.3 398.603   5  26.21601  -173.409
   3  -8   2 19965.0 346.078   2  26.29254    53.759
   3  -8   2 19625.5 308.335   3  26.30970  -166.245
   3  -8   3 17220.5 284.295   3  25.98344  -167.845
   3  -8   3 16852.6 337.940   2  25.97093    53.358
   3  -8   4 5857.39 285.871   1  26.04784   102.973
   3  -8   4 6218.56 277.891   2  26.12899    52.525
   3  -8   4 6383.38 203.425   3  26.13511  -171.066
   3  -8   5 2279.01 278.228   2  26.75881    51.186
  -3   8  -5 2834.30 319.429   6  26.76406   -77.595
  -3   8  -5 3854.07 290.537   5  26.65617  -151.407
   3  -8   5 3801.47 186.896   3  26.75716  -175.854
  -3   8  -6 4039.95 280.646   5  27.71404  -140.840
  -3   8  -6 3657.35 307.081   6  27.81900   -79.540
   3  -8   6 4711.15 270.521   7  27.84323   160.038
   3  -8   6 4147.37 197.282   3  27.82035   178.102
   3  -8   7 44174.2 428.906   3  29.28051   171.338
  -3   8  -7 44513.5 451.291   5  29.16770  -130.023
  -3   8  -8 20062.9 404.683   6  31.07076   -83.519
   3  -8   8 16021.2 299.846   3  31.08704   164.477
   3  -8   8 19209.7 425.708   7  31.11639   166.531
  -3   8  -8 17298.2 330.717   5  30.96668  -119.816
  -3   8  -9 361.138 269.266   6  33.16727   -85.695
   3  -8   9 418.433 297.133   7  33.22212   168.280
  -3   8  -9 229.757 230.710   5  33.06114  -110.707
   3  -8   9 434.782 176.696   3  33.19001   158.033
  -3   8 -10 6640.47 317.105   6  35.51603   -88.063
   3  -8  10 6869.48 386.145   7  35.57921   169.344
  -3   8 -11 14993.6 386.753   6  38.07924   -90.656
   3  -8  11 15042.8 475.003   7  38.14997   169.911
  -3   8 -12 4228.20 473.529   0  40.75960   175.444
   3  -8  12 4219.10 384.522   7  40.90408   170.128
  -3   8 -12 4100.80 309.950   6  40.82642   -93.504
  -3   8 -13 1155.71 275.244   6  43.73389   -96.632
   3  -8  13 1002.84 393.742   7  43.81801   170.103
  -3   8 -13 847.621 471.254   0  43.66557   176.027
  -3   8 -14-138.380 472.021   0  46.71339   176.727
   3  -8  14 313.283 396.868   7  46.87408   169.914
  -3   8 -15 707.216 463.262   0  49.89025   177.499
   3  -8  15 439.596 377.583   7  50.05956   169.618
   3  -7 -11 5728.66 485.646   0  54.65896   -99.451
  -3   7  11 6048.73 489.110   7  54.73464   127.523
   3  -7 -10 7213.95 497.351   0  51.19715   -97.063
  -3   7  10 8247.70 504.359   7  51.26656   124.358
  -3   7   9 6376.02 471.686   7  47.90532   120.899
   3  -7  -9 5043.90 456.109   0  47.84159   -94.288
   3  -7  -8-584.054 385.859   0  44.59705   -91.075
  -3   7   8-111.971 385.392   7  44.65572   117.096
  -3   7   7 8100.56 465.621   7  41.52612   112.890
   3  -7  -7 8555.40 367.106   3  41.53102   166.002
   3  -7  -7 8347.38 448.552   0  41.47185   -87.364
   3  -7  -6 2262.09 292.094   3  38.53413   169.727
  -3   7   6 1837.61 378.920   7  38.52929   108.217
   3  -7  -6 2172.77 371.390   0  38.47868   -83.087
  -3   7   5 243.525 297.190   7  35.68349   103.004
   3  -7  -5 53.5117 261.463   3  35.68803   173.543
   3  -7  -5 108.829 320.621   0  35.63571   -78.163
  -3   7   4 25371.6 481.884   7  33.01383    97.164
   3  -7  -4 25223.2 492.783   0  32.96792   -72.501
   3  -7  -4 24735.7 416.853   3  33.01780   177.368
   3  -7  -3 1317.63 265.285   0  30.50865   -66.000
  -3   7   3 1401.35 261.537   7  30.55382    90.594
   3  -7  -3 1387.62 226.734   3  30.55687  -178.932
  -3   7   2 4826.73 292.559   7  28.34671    83.176
   3  -7  -2 4936.57 287.182   0  28.30100   -58.563
   3  -7  -2 5171.02 246.069   3  28.34841  -175.550
   3  -7  -1 4278.69 274.573   0  26.39827   -50.131
   3  -7  -1 4707.04 237.293   3  26.44584  -172.752
  -3   7   1 5130.78 272.809   7  26.44598    74.789
   3  -7   0 2390.48 225.894   0  24.86231   -40.774
  -3   7   0 2153.67 265.750   5  24.82717  -176.889
  -3   7   0 2578.66 223.270   7  24.91357    65.381
   3  -7   0 2324.55 196.966   3  24.91106  -170.868
  -3   7  -1 71649.3 580.196   5  23.72665  -175.038
   3  -7   1 73082.0 543.776   0  23.75790   -30.834
  -3   7  -2 117619. 711.580   5  23.11408  -171.068
   3  -7   2 116930. 636.174   3  23.19641  -171.328
   3  -7   3 29159.0 337.933   3  23.11039  -174.274
  -3   7  -3 30328.2 419.526   5  23.02606  -164.693
   3  -7   4 1116.92 167.614   3  23.55622  -179.108
  -3   7  -4 1216.98 264.184   5  23.46818  -156.031
   3  -7   4 578.516 221.412   1  23.48274   101.436
  -3   7  -5 3574.78 260.621   5  24.41323  -145.751
   3  -7   5 3526.48 189.440   3  24.50650   174.528
  -3   7  -6 2605.81 254.220   6  25.90335   -80.786
  -3   7  -6 2620.74 248.703   5  25.80937  -134.910
   3  -7   6 2697.31 181.740   3  25.90917   167.304
   3  -7   6 2955.55 238.924   7  25.93132   165.204
   3  -7   7 1598.33 174.286   3  27.70054   159.988
  -3   7  -7 1443.94 255.084   6  27.68750   -82.790
  -3   7  -7 1276.80 245.829   5  27.59311  -124.518
   3  -7   7 1554.09 251.604   7  27.72540   168.310
   3  -7   8 22068.5 439.251   7  29.84422   170.193
  -3   7  -8 23088.8 384.689   6  29.79747   -84.965
   3  -7   8 20095.2 316.284   3  29.81695   153.181
  -3   7  -8 20778.9 346.666   5  29.70093  -115.180
   3  -7   9 1427.33 202.484   3  32.20192   147.206
  -3   7  -9 1681.71 253.791   6  32.17676   -87.367
  -3   7  -9 999.836 245.246   5  32.07646  -107.066
   3  -7   9 1565.79 317.008   7  32.23137   171.206
  -3   7 -10 4520.29 267.224   5  34.67330  -100.083
  -3   7 -10 4869.84 276.317   6  34.77876   -90.029
   3  -7  10 4973.47 373.620   7  34.84040   171.626
   3  -7  10 4146.34 233.362   3  34.80896   142.152
   3  -7  11 605.033 207.903   3  37.60162   137.972
  -3   7 -11 767.165 434.069   0  37.50688   174.756
  -3   7 -11 158.391 252.443   6  37.56693   -92.977
   3  -7  11 461.448 312.095   7  37.63495   171.654
  -3   7 -12 967.842 251.556   6  40.51356   -96.234
  -3   7 -12 1118.33 455.746   0  40.45199   175.563
   3  -7  12 1180.62 379.471   7  40.58746   171.429
  -3   7 -13 11230.9 562.887   0  43.53455   176.475
   3  -7  13 12540.9 508.582   7  43.67773   171.047
   3  -7  14 11013.6 518.976   7  46.89142   170.573
  -3   7 -14 9624.89 580.511   0  46.74017   177.440
  -3   7 -15 3973.87 529.626   0  50.05917   178.425
   3  -7  15 3873.34 466.018   7  50.21891   170.050
   3  -6 -12 3012.13 464.745   0  55.10580  -106.381
  -3   6  11 678.762 426.830   7  51.61405   130.744
   3  -6 -11 1111.12 436.633   0  51.53719  -104.480
   3  -6 -10 773.204 393.112   0  48.06480  -102.236
  -3   6  10 367.104 414.019   7  48.13515   127.792
  -3   6   9 2434.36 383.300   7  44.75520   124.537
   3  -6  -9 1995.05 395.632   0  44.69080   -99.595
  -3   6   8 15177.8 534.112   7  41.47950   120.918
   3  -6  -8 14534.0 513.460   0  41.42049   -96.495
  -3   6   7 9109.59 450.727   7  38.31726   116.863
   3  -6  -7 9453.95 362.479   3  38.31845   161.966
   3  -6  -7 9067.91 441.682   0  38.26301   -92.855
   3  -6  -6 12324.9 434.486   0  35.23252   -88.577
   3  -6  -6 12870.4 372.662   3  35.28408   165.745
   3  -6  -5-166.608 290.584   0  32.34967   -83.537
   3  -6  -5 67.9305 230.198   3  32.39793   169.654
   3  -6  -4 55043.3 607.328   0  29.64363   -77.580
   3  -6  -4 53131.2 545.074   3  29.68928   173.602
   3  -6  -3 21591.4 370.261   3  27.19843   177.433
   3  -6  -3 23446.5 411.378   0  27.15460   -70.506
   3  -6  -2 23058.0 375.488   0  24.93624   -62.082
   3  -6  -2 23352.0 346.393   3  24.97918  -179.105
   3  -6  -1 14613.8 292.641   0  23.05690   -52.095
  -3   6   1 15562.9 331.623   5  23.02545  -175.784
   3  -6  -1 14514.0 280.397   3  23.10000  -176.371
  -3   6   1 14578.0 298.398   7  23.10204    76.511
  -3   6   0 12534.7 263.564   7  21.64558    65.220
   3  -6   0 12625.8 335.924   1  21.55720   104.537
   3  -6   0 13067.8 263.851   0  21.59718   -40.556
  -3   6   0 12930.2 311.790   5  21.56981  -175.353
   3  -6   0 12999.3 261.276   3  21.64152  -174.830
  -3   6  -1 1238.93 244.256   5  20.61591  -172.882
   3  -6   1 1798.79 178.690   3  20.68683  -174.997
   3  -6   1 1011.40 223.387   1  20.61229   103.363
  -3   6  -2 155407. 756.992   5  20.23105  -167.849
   3  -6   2 154283. 702.168   3  20.30333  -177.304
   3  -6   3 63744.2 524.468   1  20.45918   101.136
   3  -6   3 52389.2 436.011   3  20.52161   178.114
   3  -6   4 526.639 166.959   7  21.33927   160.949
  -3   6  -4 396.473 249.134   5  21.24317  -150.318
   3  -6   4 478.176 157.408   3  21.32399   171.612
  -3   6  -5 10188.8 283.696   5  22.56387  -139.516
   3  -6   5 10114.1 236.729   3  22.65128   164.001
   3  -6   6 3538.62 181.012   3  24.42262   156.238
  -3   6  -6 2525.28 238.128   6  24.41271   -81.961
  -3   6  -6 2548.41 240.149   5  24.32744  -128.930
   3  -6   6 3376.33 234.070   7  24.44281   170.700
   3  -6   7 1157.77 174.862   3  26.55536   149.047
  -3   6  -7 1291.92 225.738   6  26.53903   -84.129
   3  -6   7 1432.36 249.814   7  26.57757   172.685
  -3   6  -7 1237.10 234.831   5  26.45143  -119.323
   3  -6   8 15953.4 302.783   3  28.97715   142.785
  -3   6  -8 19896.2 345.552   6  28.95526   -86.577
  -3   6  -8 17466.5 325.404   5  28.86365  -110.946
   3  -6   8 20334.8 426.896   7  29.00118   173.549
  -3   6  -9 38778.8 436.608   6  31.60346   -89.340
   3  -6   9 40214.5 587.426   7  31.65587   173.707
  -3   6  -9 34815.4 422.912   5  31.50637  -103.736
  -3   6  -9 35705.8 610.164   0  31.55074   172.822
   3  -6   9 31730.2 398.061   3  31.63017   137.527
  -3   6 -10 7255.62 279.450   6  34.43967   -92.438
  -3   6 -10 7072.55 462.786   0  34.38610   173.779
  -3   6 -10 7045.01 308.211   5  34.33584   -97.511
   3  -6  10 8112.39 409.676   7  34.49790   173.438
  -3   6 -11 332.756 236.442   6  37.43169   -95.884
   3  -6  11 1279.90 345.226   7  37.49524   172.921
  -3   6 -11 894.847 437.800   0  37.37653   174.902
   3  -6  12 3461.25 407.638   7  40.62508   172.271
  -3   6 -12 3757.56 469.406   0  40.49913   176.099
  -3   6 -13 1068.84 466.988   0  43.73809   177.315
   3  -6  13 1493.33 390.274   7  43.87162   171.561
   3  -6  14 870.889 417.965   7  47.22445   170.835
  -3   6 -14 563.085 474.858   0  47.08292   178.516
   3  -6  15 1006.66 400.135   7  50.67731   170.119
  -3   6 -15 27.9475 472.084   0  50.52733   179.684
   3  -5 -12 424.406 418.935   0  52.15582  -111.419
  -3   5  12 697.482 427.489   7  52.24167   136.686
   3  -5 -11 1463.03 397.768   0  48.58238  -109.719
  -3   5  11 1492.44 421.896   7  48.66100   134.248
  -3   5  10 515.741 398.809   7  45.16890   131.569
   3  -5 -10-11.6526 387.806   0  45.09703  -107.687
  -3   5   9 28595.4 624.982   7  41.76774   128.592
   3  -5  -9 26648.2 625.876   0  41.70211  -105.264
  -3   5   8 6590.37 426.360   7  38.46313   125.251
   3  -5  -8 6011.12 418.318   0  38.40322  -102.377
   3  -5  -8 6359.10 341.103   3  38.46003   154.140
   3  -5  -7 28.1951 249.734   3  35.26238   157.740
   3  -5  -7 120.087 313.304   0  35.21013   -98.926
  -3   5   7-252.859 335.558   7  35.26489   121.463
  -3   5   6 9571.96 385.767   7  32.18850   117.122
   3  -5  -6 10126.3 326.606   3  32.18645   161.553
   3  -5  -5 2336.90 234.820   3  29.25548   165.543
  -3   5   5 2302.34 295.416   7  29.25724   112.087
   3  -5  -5 3071.48 304.157   0  29.21078   -89.768
  -3   5   4 30213.7 440.368   7  26.50520   106.159
   3  -5  -4 31236.3 462.517   0  26.46160   -83.634
   3  -5  -3 31948.5 419.731   0  23.93933   -76.019
  -3   5   3 30901.4 407.794   7  23.98116    99.040
   3  -5  -2 198735. 823.365   3  21.75051   177.130
   3  -5  -2 197281. 828.778   0  21.71162   -66.402
   3  -5  -1 30997.4 333.136   0  19.86784   -54.160
  -3   5   1 31717.9 357.154   7  19.91041    79.092
   3  -5  -1 31356.9 353.312   3  19.90685   179.763
   3  -5   0 50151.4 513.364   1  18.48675   102.456
   3  -5   0 48729.7 368.844   0  18.51510   -39.059
  -3   5   0 50703.1 458.504   5  18.49474  -173.365
   3  -5   0 48087.0 418.153   3  18.55540  -179.174
   3  -5   1 156274. 692.687   3  17.80305   179.631
   3  -5   1 152419. 793.739   1  17.74391   101.560
  -3   5  -2 247727. 908.511   5  17.65931  -163.696
   3  -5   2 237561. 845.783   3  17.72333   175.761
  -3   5  -3 18726.8 345.732   5  18.25569  -154.637
   3  -5   3 18613.4 297.401   3  18.32473   169.434
  -3   5  -4 50528.9 458.926   5  19.47082  -144.019
   3  -5   4 51482.7 425.900   3  19.54657   161.573
  -3   5  -5 55785.0 457.316   5  21.20264  -133.256
   3  -5   5 56104.1 443.543   3  21.28636   153.374
   3  -5   6 49843.9 503.877   7  23.45161   176.114
   3  -5   6 39826.1 397.077   3  23.43480   145.746
  -3   5  -6 50773.0 435.433   6  23.42151   -83.124
  -3   5  -6 43402.7 416.546   5  23.34212  -123.331
   3  -5   7 315.124 166.529   3  25.89754   139.121
  -3   5  -7 703.969 194.433   6  25.87883   -85.629
   3  -5   7 222.905 246.286   7  25.91579   176.627
  -3   5  -7 821.341 225.623   5  25.79510  -114.620
  -3   5  -8 31801.4 369.755   6  28.57852   -88.538
  -3   5  -8 32753.4 558.348   0  28.53205   170.950
   3  -5   8 31887.1 512.509   7  28.62144   176.320
  -3   5  -9 58743.0 479.895   6  31.46764   -91.858
  -3   5  -9 52628.1 508.846   5  31.37097  -100.633
  -3   5  -9 54402.2 715.184   0  31.42025   172.421
   3  -5   9 58568.7 698.510   7  31.51584   175.579
  -3   5 -10 12789.1 292.960   6  34.50898   -95.585
  -3   5 -10 13226.5 508.989   0  34.45988   173.998
   3  -5  10 13017.1 465.564   7  34.56195   174.633
   3  -5  11 763.510 397.854   7  37.73439   173.610
  -3   5 -11 914.243 432.303   0  37.62548   175.584
  -3   5 -12-54.4340 430.702   0  40.90002   177.127
   3  -5  12-190.309 395.288   7  41.01612   172.584
  -3   5 -13 790.898 467.125   0  44.27250   178.601
   3  -5  13 455.079 415.773   7  44.39619   171.595
  -3   5 -14-78.3195 475.485   0  47.73644   179.995
   3  -5  14-89.8193 405.001   7  47.86815   170.664
   3  -5  15 1215.76 451.967   7  51.42898   169.800
  -3   5 -15 1601.16 501.480   0  51.28878  -178.693
  -3   4  13 215.260 414.612   7  53.14243   142.083
   3  -4 -13 613.394 408.218   0  53.04616  -117.774
   3  -4 -12 2086.36 420.997   0  49.38741  -116.591
  -3   4  12 1296.67 438.816   7  49.47579   140.130
   3  -4 -11 7465.55 477.923   0  45.80920  -115.149
  -3   4  11 6343.77 337.518   4  45.90606    69.505
  -3   4  11 6170.53 456.033   7  45.89016   138.003
   3  -4 -10 425.040 384.092   0  42.31128  -113.404
  -3   4  10 306.977 389.844   7  42.38528   135.660
   3  -4  -9 18442.8 524.719   0  38.89603  -111.295
  -3   4   9 16855.4 496.883   7  38.96351   133.048
   3  -4  -8 24736.9 439.932   3  35.62355   149.783
  -3   4   8 25495.0 531.630   7  35.63056   130.099
   3  -4  -8 26431.9 542.229   0  35.56914  -108.743
   3  -4  -7 12525.5 335.778   3  32.39048   153.361
  -3   4   7 12895.7 407.019   7  32.39664   126.730
   3  -4  -6 2591.36 302.610   0  29.22750  -101.827
  -3   4   6 2739.13 300.142   7  29.27836   122.824
   3  -4  -6 3067.62 236.591   3  29.27294   157.197
  -3   4   5 20594.8 400.757   7  26.30157   118.219
   3  -4  -5 20319.4 367.808   3  26.29677   161.265
   3  -4  -4 25204.9 397.753   0  23.46270   -91.035
   3  -4  -4 23544.4 360.618   3  23.50141   165.473
   3  -4  -3 11522.8 271.990   0  20.90962   -83.075
   3  -4  -3 11893.9 261.548   3  20.94614   169.613
  -3   4   2 54592.0 411.412   7  18.72177    96.526
   3  -4  -2 55036.9 438.417   3  18.71768   173.277
   3  -4  -2 54874.0 415.815   0  18.68232   -72.088
   3  -4  -1 40882.5 312.547   0  16.90005   -56.252
  -3   4   1 40928.4 417.115   5  16.88337  -172.308
   3  -4  -1 39981.8 371.917   3  16.93547   175.790
   3  -4   0 652357. 1345.34   3  15.74406   176.234
   3  -4   0 657334. 1012.23   0  15.70737   -34.290
   3  -4   1 738112. 1451.82   3  15.27748   173.751
  -3   4  -1 734082. 1462.09   5  15.22405  -166.635
  -3   4  -2 57509.3 477.822   5  15.54094  -158.867
   3  -4   2 53148.0 431.362   1  15.55944    99.425
   3  -4   2 53547.6 428.210   3  15.59915   168.160
   3  -4   2 57783.8 352.056   7  15.60657   161.951
   3  -4   3 692096. 1374.07   1  16.62521    98.785
   3  -4   3 915549. 1595.89   3  16.66462   160.331
   3  -4   3 999999. 6026.47   7  16.67327   174.074
  -3   4  -4 512159. 1189.32   5  18.27501  -137.843
   3  -4   4 513929. 1220.43   3  18.34824   151.730
  -3   4  -5 398867. 1064.32   5  20.42126  -127.519
   3  -4   5 370286. 1055.42   3  20.50370   143.559
  -3   4  -6 71764.2 455.621   6  22.99004   -84.412
  -3   4  -6 64233.7 480.835   5  22.91327  -118.340
  -3   4  -6 65838.3 589.854   0  22.94957   166.150
   3  -4   6 72081.3 597.949   7  23.01771  -179.138
  -3   4  -7 70572.4 526.290   5  25.65857  -110.392
  -3   4  -7 72433.5 674.000   0  25.70111   168.267
   3  -4   7 75414.6 675.768   7  25.77468   179.723
  -3   4  -7 75864.1 474.346   6  25.74161   -87.531
  -3   4  -8 21461.0 298.172   6  28.68397   -91.186
  -3   4  -8 22106.7 487.403   0  28.64242   170.542
   3  -4   8 21099.8 462.601   7  28.72178   178.224
  -3   4  -9 4100.98 215.343   6  31.77433   -95.342
  -3   4  -9 5309.79 410.847   0  31.73090   172.787
   3  -4   9 4800.83 395.333   7  31.81642   176.634
  -3   4 -10 9010.58 483.942   0  34.93859   174.914
   3  -4  10 10366.9 478.639   7  35.03062   175.084
  -3   4 -11 1915.03 451.857   0  38.24745   176.890
   3  -4  11 2525.30 419.155   7  38.34637   173.634
  -3   4 -12 2518.84 460.680   0  41.64622   178.710
   3  -4  12 2805.33 453.679   7  41.75241   172.307
   3  -4  13 824.403 436.025   7  45.24234   171.109
  -3   4 -13 839.543 461.456   0  45.12847  -179.620
   3  -4  14 164.750 414.388   7  48.81324   170.034
  -3   4 -14-280.139 469.970   0  48.69126  -178.088
  -3   4 -15 1240.07 532.210   0  52.33435  -176.681
   3  -3 -14 2089.79 442.568   0  54.19895  -123.494
   3  -3 -13 1479.54 413.146   0  50.46977  -122.773
  -3   3  13 1312.87 451.224   7  50.56928   145.363
  -3   3  12 715.945 427.504   7  46.90797   143.731
   3  -3 -12 1154.73 397.229   0  46.81648  -121.864
  -3   3  12 793.191 280.068   4  46.92639    71.605
   3  -3 -11 6605.00 453.362   0  43.23677  -120.738
  -3   3  11 6237.00 346.213   4  43.33539    73.105
  -3   3  11 6929.60 478.084   7  43.32068   141.962
  -3   3  10 200.611 375.609   7  39.80714   140.021
   3  -3 -10 886.179 375.359   0  39.73042  -119.356
  -3   3   9 338.623 341.681   7  36.36966   137.865
   3  -3  -9 475.837 325.643   0  36.29973  -117.664
   3  -3  -9 0.98963 244.401   3  36.35767   142.076
   3  -3  -8-157.286 298.185   0  32.95045  -115.589
   3  -3  -8 158.214 220.073   3  33.00314   145.349
  -3   3   8 222.932 304.047   7  33.01398   135.438
   3  -3  -7 36819.3 535.686   0  29.69312  -113.029
   3  -3  -7 35661.5 452.702   3  29.74094   148.907
  -3   3   6 20552.6 407.097   7  26.59750   129.472
   3  -3  -6 19721.2 361.206   3  26.58883   152.776
  -3   3   5 52491.5 503.075   7  23.58319   125.701
   3  -3  -5 52728.7 526.097   0  23.53605  -105.740
   3  -3  -4 100420. 614.465   0  20.71082  -100.327
   3  -3  -4 101203. 580.047   3  20.74705   161.363
  -3   3   4 103111. 601.386   7  20.75374   121.135
  -3   3   3 77923.8 477.658   7  18.18210   115.311
   3  -3  -3 77724.6 483.591   0  18.14249   -92.679
   3  -3  -3 78478.2 498.476   3  18.17632   165.777
  -3   3   2 635704. 1307.28   5  15.93009  -169.766
  -3   3   2 631104. 1081.15   7  15.98108   106.998
   3  -3  -1 328253. 625.271   0  14.27599   -58.163
  -3   3   1 332621. 946.084   5  14.26480  -170.720
  -3   3   0 138317. 368.307   0  13.33319    58.944
   3  -3   0 121916. 639.612   1  13.32736    98.669
  -3   3   0 172650. 703.144   5  13.32218  -168.906
  -3   3   0 168430. 379.756   7  13.37039  -160.510
   3  -3   0 165958. 672.870   3  13.36668   171.936
   3  -3   1 7604.45 198.263   3  13.30242   168.050
  -3   3  -1 8620.79 257.439   5  13.25366  -163.293
   3  -3   1 8346.24 118.459   7  13.30588   161.858
  -3   3  -1 7893.08 121.142   7  13.30588   167.277
  -3   3  -2 145610. 646.313   5  14.07176  -154.221
   3  -3   2 142768. 622.106   3  14.12736   160.866
  -3   3  -3 140779. 635.023   5  15.64060  -143.374
   3  -3   3 139935. 622.724   3  15.70465   151.988
  -3   3  -4 2537.89 228.684   0  17.79693   157.132
   3  -3   4 1912.32 187.167   3  17.84074   143.075
  -3   3  -4 2172.41 237.280   5  17.76725  -132.495
   3  -3   4 2442.04 191.969   7  17.84521  -171.123
  -3   3  -5 12600.0 295.367   5  20.28352  -122.568
  -3   3  -5 13901.4 340.264   0  20.31970   160.631
  -3   3  -6 67897.0 402.776   6  23.14781   -86.132
   3  -3   6 66228.9 592.563   7  23.17059  -175.668
  -3   3  -6 65735.4 594.140   0  23.11292   164.369
   3  -3   7 43602.2 564.474   7  26.16205  -178.411
  -3   3  -7 42299.4 580.164   0  26.09892   167.936
  -3   3  -8 16675.7 245.339   6  29.26684   -95.163
  -3   3  -8 15603.4 355.593   5  29.17235  -100.045
  -3   3  -8 17178.5 477.861   0  29.22863   171.181
   3  -3   8 15867.5 454.407   7  29.29766   179.019
  -3   3  -9 387.167 153.752   6  32.51231  -100.597
   3  -3   9 299.315 357.771   7  32.54667   176.713
  -3   3  -9 311.879 385.257   0  32.47134   174.073
  -3   3 -10 28819.7 641.064   0  35.80806   176.632
   3  -3  10 28717.8 622.749   7  35.89006   174.688
   3  -3  11 17823.3 577.844   7  39.31642   172.924
  -3   3 -11 18485.8 608.667   0  39.22738   178.894
   3  -3  12 704.385 402.483   7  42.81942   171.395
  -3   3 -12 260.318 450.277   0  42.72296  -179.100
   3  -3  13 328.788 432.616   7  46.39632   170.070
  -3   3 -13-216.764 458.323   0  46.29205  -177.312
  -3   3 -14 167.778 478.306   0  49.93456  -175.709
   3  -3  14 1236.97 477.808   7  50.04707   168.923
   3  -2 -14 712.865 412.905   0  51.81700  -128.244
  -3   2  14 922.903 455.326   7  51.92887   149.933
   3  -2 -13 1911.66 413.582   0  48.10477  -127.788
  -3   2  13 1466.88 303.765   4  48.22914    73.479
  -3   2  13 1738.06 440.090   7  48.20808   148.717
  -3   2  12 7879.71 485.772   7  44.55797   147.433
   3  -2 -12 8607.46 475.557   0  44.46280  -127.190
  -3   2  12 8263.13 361.976   4  44.57525    75.050
  -3   2  11 2464.33 302.517   4  40.98997    76.497
  -3   2  11 1879.09 409.431   7  40.97637   146.061
  -3   2  10 226.719 266.894   4  37.47315    77.823
  -3   2  10 259.178 360.291   7  37.46314   144.581
   3  -2 -10 225.347 348.895   0  37.38311  -125.483
   3  -2  -9 2941.22 245.696   3  34.00484   137.677
   3  -2  -9 2641.81 368.697   0  33.94776  -124.310
  -3   2   9 2708.05 377.060   7  34.02074   142.969
  -3   2   8 11824.2 390.396   7  30.65523   141.198
   3  -2  -8 11240.1 412.154   0  30.58897  -122.864
  -3   2   7 51623.9 565.514   7  27.37796   139.241
   3  -2  -7 48872.6 475.654   3  27.36484   144.494
  -3   2   6 3429.59 262.858   7  24.20849   137.076
   3  -2  -6 3233.66 273.136   0  24.15465  -118.844
   3  -2  -6 2966.45 246.591   6  24.21766  -113.951
   3  -2  -6 2683.06 209.531   3  24.19682   148.465
   3  -2  -5 9610.91 275.693   0  21.13146  -116.005
  -3   2   5 10290.1 266.255   7  21.17970   134.698
   3  -2  -5 10091.8 276.191   6  21.19123  -111.210
  -3   2   4 89765.4 507.268   7  18.34657   132.143
   3  -2  -4 87833.5 523.015   0  18.30343  -112.240
   3  -2  -3 55918.9 399.617   3  15.79425   162.666
  -3   2   3 54671.7 343.822   7  15.80092   129.540
  -3   2   3 56311.4 423.470   5  15.75092  -166.308
   3  -2  -3 55442.3 359.826   0  15.76226  -106.743
   3  -2  -2 396.882 121.974   3  13.68728   167.223
   3  -2  -2 1006.63 96.6053   0  13.65688   -96.484
  -3   2   2 210.999 92.9767   0  13.65688   127.657
  -3   2   2 235.354 163.142   5  13.64819  -169.272
   3  -2  -2 1298.73 76.7848   7  13.69184   -96.274
  -3   2   2 391.093 85.8823   7  13.69184   127.166
  -3   2   1 700.647 171.406   5  12.19690  -170.555
   3  -2  -1 202.376 116.389   3  12.23522   170.046
   3  -2   0 9158.02 203.010   1  11.65125    97.053
   3  -2   0 9526.63 196.582   3  11.67883   169.342
  -3   2  -1 155473. 632.092   5  12.09170  -161.555
  -3   2  -1 172857. 424.473   0  12.10799   131.606
  -3   2  -1 164438. 414.507   7  12.13805   132.173
   3  -2   1 172584. 417.844   7  12.13805  -159.264
   3  -2   1 153277. 614.768   3  12.13982   164.138
   3  -2   2 78245.7 452.634   3  13.51599   155.478
   3  -2   2 86807.8 399.290   7  13.51340  -155.047
  -3   2  -2 88287.5 409.902   0  13.48230   137.514
  -3   2  -2 77792.5 467.751   5  13.45933  -151.226
   3  -2   3 57109.3 405.422   7  15.56807  -158.409
  -3   2  -3 57204.1 417.150   0  15.53447   144.695
  -3   2  -4 26048.1 365.689   0  18.04075   151.952
   3  -2   4 25576.8 345.027   7  18.07801  -163.727
  -3   2  -5 101808. 686.961   0  20.84556   158.560
   3  -2   5 99799.9 673.053   7  20.88738  -169.135
  -3   2  -6 35181.0 272.433   6  23.88378   -88.988
   3  -2   6 35244.9 487.591   7  23.89961  -173.972
  -3   2  -6 34241.2 418.371   5  23.80179  -109.681
  -3   2  -7 651.114 131.993   6  27.03758   -95.047
  -3   2  -7 897.632 277.466   5  26.94637  -102.455
   3  -2   7 963.106 304.786   7  27.05681  -178.077
  -3   2  -7 1067.12 344.358   0  27.00403   169.051
  -3   2  -8 498.564 124.962   6  30.30198  -101.891
   3  -2   8 347.035 349.662   7  30.32438   178.510
  -3   2  -8 70.1349 372.095   0  30.26545   173.055
   3  -2   9 2003.69 390.184   7  33.68171   175.691
  -3   2  -9 1394.08 412.384   0  33.61625   176.409
   3  -2  10 2076.53 403.705   7  37.11679   173.361
  -3   2 -10 1121.15 442.622   0  37.04446   179.240
   3  -2  11 7931.56 477.261   7  40.62312   171.427
  -3   2 -11 7986.48 534.187   0  40.54357  -178.345
   3  -2  12 10095.9 538.860   7  44.19794   169.813
  -3   2 -12 9927.21 566.409   0  44.11081  -176.262
  -3   2 -13-267.652 475.014   0  47.74607  -174.446
   3  -2  13 365.305 464.863   7  47.84116   168.460
  -3   2 -14 1565.94 457.474   0  51.45130  -172.846
   3  -2  14 848.338 485.687   7  51.55475   167.320
   3  -1 -15 354.775 410.630   0  53.41527  -133.031
  -3   1  15 128.170 431.864   7  53.54060   153.867
   3  -1 -14 836.912 395.040   0  49.65794  -132.942
  -3   1  14 733.635 292.666   4  49.79800    75.117
  -3   1  14 397.990 429.839   7  49.77420   152.984
   3  -1 -13 2215.88 432.239   0  45.97060  -132.770
  -3   1  13 3647.27 329.551   4  46.09817    76.749
  -3   1  13 3026.63 461.800   7  46.07821   152.086
   3  -1 -12 405.743 397.097   0  42.34987  -132.509
  -3   1  12 169.215 412.674   7  42.44925   151.166
  -3   1  12 481.848 284.361   4  42.46547    78.264
  -3   1  11 1518.52 278.039   4  38.89819    79.668
  -3   1  11 1418.81 393.295   7  38.88561   150.219
   3  -1 -11 1275.57 375.317   0  38.79414  -132.154
   3  -1 -10 27626.5 425.899   6  35.37611  -120.765
  -3   1  10 26841.0 569.718   7  35.38774   149.243
  -3   1  10 28028.6 461.408   4  35.39676    80.964
   3  -1  -9 123537. 762.022   6  31.94981  -117.232
   3  -1  -9 112724. 717.388   3  31.93931   133.312
   3  -1  -9 126004. 957.205   0  31.88233  -131.130
  -3   1   9 125623. 802.677   4  31.96439    82.152
  -3   1   9 114193. 897.438   7  31.95889   148.244
   3  -1  -8 14817.5 330.082   6  28.59986  -114.008
   3  -1  -8 15163.6 406.429   0  28.53683  -130.449
  -3   1   8 14566.3 398.867   7  28.60633   147.240
  -3   1   7 113044. 750.621   7  25.34352   146.281
   3  -1  -7 113580. 676.255   6  25.33975  -111.070
  -3   1   6 138763. 744.416   7  22.19391   145.481
   3  -1  -6 140524. 767.575   0  22.13785  -128.786
  -3   1   5 179946. 745.104   7  19.19773   145.112
   3  -1  -5 179609. 776.857   6  19.19972  -106.043
  -3   1   4 13850.9 259.455   5  16.37061  -162.897
   3  -1  -4 15434.8 284.200   6  16.42953  -103.998
   3  -1  -4 15866.3 242.110   0  16.38099  -127.321
  -3   1   4 14071.5 240.719   7  16.42440   145.860
   3  -1  -4 15165.4 234.764   3  16.41497   155.140
   3  -1  -3 11822.0 168.763   0  13.95612  -127.737
   3  -1  -3 11987.6 197.917   3  13.98721   161.461
  -3   1   3 12180.0 226.858   5  13.94853  -167.412
   3  -1  -3 11417.8 240.554   6  14.00177  -102.353
   3  -1  -2 10896.0 223.498   6  12.11243  -101.253
   3  -1  -2 10621.0 106.894   7  12.10121  -131.308
  -3   1   2 11737.6 219.230   5  12.06280  -171.821
   3  -1  -2 10481.2 111.465   0  12.06986  -132.087
  -3   1   2 11360.1 113.976   7  12.10121   164.533
   3  -1  -2 11653.3 194.473   3  12.09896   167.643
   3  -1  -1 3325.07 181.632   6  11.03311  -100.936
   3  -1  -1 3196.49 149.562   3  11.02252   171.704
  -3   1   1 2975.20 191.541   5  10.98472  -174.197
   3  -1   0 134885. 322.484   7  10.98828  -111.869
  -3   1   0 135442. 347.038   0  10.96693    79.344
  -3   1   0 138936. 579.128   5  10.95118  -171.870
   3  -1   0 138421. 563.365   3  10.99465   170.944
   3  -1   1 100938. 483.270   3  12.02257   164.287
  -3   1  -1 97296.4 487.975   5  11.97086  -163.700
   3  -1   2 8659.34 188.254   7  13.86673  -137.128
  -3   1  -2 9355.39 204.710   0  13.84684   123.904
   3  -1   3 15810.4 280.384   7  16.27269  -148.864
  -3   1  -3 16153.8 296.487   0  16.25015   137.798
  -3   1  -4 22731.3 390.029   0  19.00348   149.484
   3  -1   4 22495.3 372.926   7  19.03005  -159.293
  -3   1  -5 13296.8 307.028   5  21.93122  -113.975
   3  -1   5 14142.9 348.953   7  22.01558  -167.796
  -3   1  -5 13534.2 365.027   0  21.98406   158.859
  -3   1  -5 13320.7 166.476   6  22.01109   -86.495
  -3   1  -6 50600.2 260.608   6  25.15015   -94.935
  -3   1  -6 48627.0 481.042   5  25.06078  -105.150
  -3   1  -6 50295.2 604.572   0  25.12053   166.178
   3  -1   6 50597.3 590.941   7  25.15761  -174.428
  -3   1  -7 41510.2 235.744   6  28.40434  -104.747
   3  -1   7 42079.4 604.863   7  28.41462  -179.531
  -3   1  -8 6369.71 434.309   0  31.71291   176.340
   3  -1   8 6815.77 423.997   7  31.76242   176.531
  -3   1  -9 5181.34 478.500   0  35.13086   179.911
   3  -1   9 5664.50 431.565   7  35.18710   173.460
  -3   1 -10 3139.09 479.018   0  38.61780  -177.183
   3  -1  10 4387.18 473.622   7  38.68109   171.037
  -3   1 -11 5049.21 495.851   0  42.17028  -174.775
   3  -1  11 5517.73 499.119   7  42.24094   169.101
   3  -1  12 645.256 439.490   7  45.86610   167.538
  -3   1 -12 166.595 443.763   0  45.78773  -172.744
  -3   1 -13 1334.97 457.819   0  49.47167  -171.003
   3  -1  13 703.413 493.845   7  49.55812   166.264
  -3   0  15 5610.75 350.068   4  51.61587    76.530
  -3   0  15 4738.47 518.819   7  51.58924   156.589
   3   0 -15 4566.17 493.956   0  51.45904  -137.383
  -3   0  14 9547.26 538.568   7  47.86114   155.984
  -3   0  14 10762.5 389.570   4  47.88385    78.211
   3   0 -14 9618.23 534.740   0  47.74006  -137.538
  -3   0  13 2016.53 408.230   7  44.20169   155.401
  -3   0  13 2190.44 296.978   4  44.22062    79.778
   3   0 -13 2112.64 419.573   0  44.08933  -137.656
  -3   0  12 23291.5 598.650   7  40.60839   154.847
   3   0 -12 24996.5 605.950   0  40.50440  -137.743
  -3   0  12 24686.3 459.717   4  40.62365    81.243
  -3   0  11 37978.5 517.269   4  37.09232    82.609
  -3   0  11 37004.5 636.367   7  37.08067   154.332
  -3   0  10 34926.7 484.015   4  33.62850    83.879
   3   0 -10 36134.9 471.659   6  33.59757  -114.431
   3   0 -10 35406.2 600.653   0  33.53225  -137.873
   3   0  -9 2282.08 252.848   6  30.21276  -111.229
  -3   0   9 2956.67 273.885   4  30.23742    85.053
  -3   0   9 2269.42 343.015   7  30.23277   153.522
   3   0  -9 2533.52 217.158   3  30.20994   129.017
   3   0  -8 65.3660 168.172   3  26.90738   132.437
  -3   0   8 475.130 287.757   7  26.92816   153.344
   3   0  -8 134.112 276.958   0  26.85507  -138.131
   3   0  -8 189.969 219.453   6  26.91103  -108.306
  -3   0   8 8.82775 235.589   4  26.92940    86.126
  -3   0   8 136.378 77.6697   2  26.92093    48.093
   3   0  -7 791.448 227.367   6  23.71069  -105.656
   3   0  -7 340.368 167.108   3  23.70626   136.459
  -3   0   7 414.855 260.017   7  23.72477   153.484
  -3   0   7 536.111 95.2047   2  23.71327    61.370
   3   0  -7 478.938 256.600   0  23.65903  -138.486
   3   0  -6 630.548 204.165   6  20.64315  -103.288
   3   0  -6 1055.09 220.114   0  20.59552  -139.247
  -3   0   6 902.358 217.188   7  20.65392   154.233
  -3   0   6 1230.34 105.253   2  20.63847    72.197
   3   0  -6 963.484 144.538   3  20.63801   141.328
   3   0  -5 6392.88 168.150   3  17.75656   147.375
  -3   0   5 6731.79 223.168   7  17.76934   156.207
   3   0  -5 6089.97 222.192   6  17.76226  -101.232
  -3   0   4 10016.0 207.377   7  15.16353   160.828
  -3   0   4 9157.47 223.449   5  15.11230  -166.017
   3   0  -4 10045.7 238.416   6  15.16064   -99.544
   3   0  -4 9857.04 185.525   3  15.15466   154.961
   3   0  -3 1588.11 116.004   3  12.98875   164.120
  -3   0   3 1553.57 153.652   5  12.95022  -173.108
   3   0  -3 1546.91 159.059   6  12.99448   -98.328
   3   0  -2 49035.2 341.665   3  11.49776   173.562
   3   0  -2 50441.3 358.808   6  11.50232   -97.772
  -3   0   2 48290.6 354.013   5  11.45931   179.625
  -3   0   2 49463.2 247.093   7  11.49542  -164.161
   3   0  -1 512.638 69.3113   0  10.92805   -54.126
  -3   0   1 459.742 76.7288   0  10.92805    32.831
   3   0  -1 499.283 146.821   6  10.95671   -98.178
   3   0   0 38735.0 303.974   3  11.49204   179.144
  -3   0   0 36983.7 316.611   5  11.44223   177.913
   3   0   0 41089.3 280.386   7  11.47826   -82.976
  -3   0   0 42265.1 286.357   0  11.46672    67.291
  -3   0  -1 119853. 535.362   0  12.95303    91.867
   3   0   1 112288. 511.444   7  12.96215  -103.962
  -3   0  -2 17473.4 295.090   0  15.11432   113.723
   3   0   2 16066.7 280.799   7  15.12427  -123.877
  -3   0  -3 234508. 959.600   0  17.71152   133.797
   3   0   3 233764. 936.559   7  17.72448  -142.770
  -3   0  -4 4954.65 273.862   5  20.53257  -121.188
   3   0   4 4824.73 294.276   7  20.60540  -158.222
  -3   0  -4 5538.59 289.837   0  20.58808   150.087
  -3   0  -5 47470.8 476.248   5  23.58879  -108.803
   3   0   5 44915.9 556.274   7  23.67373  -169.511
  -3   0  -5 42887.3 184.223   6  23.67780   -94.335
  -3   0  -5 48346.9 578.212   0  23.65121   162.042
  -3   0  -5 45711.7 240.081   6  23.67780   174.339
   3   0   6 3911.67 352.310   7  26.87527  -177.443
  -3   0  -6 2965.66 58.7493   6  26.87694  -113.602
  -3   0  -6 4222.50 371.828   0  26.84696   170.551
  -3   0  -7 22709.6 528.533   0  30.14391   176.680
   3   0   7 22793.1 517.168   7  30.17841   176.953
  -3   0  -8 2355.71 397.089   0  33.52372  -178.779
   3   0   8 2919.24 415.989   7  33.56477   172.909
   3   0   9 5506.73 458.293   7  37.02394   169.919
  -3   0  -9 5747.10 466.306   0  36.97604  -175.307
  -3   0 -10 7006.27 503.403   0  40.49554  -172.572
   3   0  10 6032.45 475.682   7  40.55059   167.658
  -3   0 -11 644.677 468.054   0  44.08030  -170.359
   3   0  11 806.546 441.161   7  44.14282   165.917
   3   0  12 3847.38 500.682   7  47.80118   164.556
  -3   0 -12 5062.36 506.466   0  47.73087  -168.524
  -3   0 -13 3200.88 472.241   0  51.44967  -166.970
   3   0  13 2816.17 507.057   7  51.52813   163.481
   3   1 -16-252.335 460.396   0  53.49134  -141.188
  -3  -1  16 658.428 310.790   4  53.66592    77.741
  -3  -1  15 463.186 299.280   4  49.91212    79.458
  -3  -1  15 146.278 437.669   7  49.88658   159.214
   3   1 -15-35.0103 430.791   0  49.75115  -141.585
  -3  -1  14 5646.11 351.870   4  46.23119    81.066
  -3  -1  14 5393.80 454.909   7  46.20948   158.872
   3   1 -14 5295.78 480.905   0  46.08324  -141.977
  -3  -1  13 366.392 394.341   7  42.60228   158.590
  -3  -1  13 660.495 291.679   4  42.62026    82.574
   3   1 -13 690.324 389.996   0  42.48485  -142.376
  -3  -1  12 299.603 274.358   4  39.07839    83.992
   3   1 -12 487.873 368.931   0  38.95511  -142.802
  -3  -1  12 442.834 360.071   7  39.06403   158.385
   3   1 -11 756.712 247.132   6  35.55970  -112.050
  -3  -1  11 625.110 287.060   4  35.60699    85.322
   3   1 -11 631.419 355.473   0  35.49549  -143.281
  -3  -1  11 1062.99 390.915   7  35.59616   158.282
  -3  -1  10 17898.4 383.150   4  32.21062    86.569
  -3  -1  10 16698.5 478.045   7  32.20325   158.325
   3   1 -10 17494.4 359.321   6  32.16980  -108.875
   3   1  -9 2429.38 317.540   0  28.80977  -144.584
  -3  -1   9 2069.48 303.723   7  28.89441   158.588
   3   1  -9 2230.79 229.585   6  28.86407  -105.965
   3   1  -9 1727.06 168.198   3  28.86896   124.773
  -3  -1   9 1843.22 103.223   2  28.88703    42.590
  -3  -1   9 1837.50 256.441   4  28.89839    87.732
   3   1  -8 73858.1 538.894   6  25.65855  -103.313
  -3  -1   8 72627.3 645.053   7  25.68561   159.195
  -3  -1   8 72027.8 573.423   4  25.68629    88.809
  -3  -1   7 58833.4 503.027   4  22.60114    89.798
  -3  -1   7 59641.2 541.772   7  22.60365   160.368
   3   1  -7 60377.7 470.457   6  22.58018  -100.922
  -3  -1   6 11998.2 174.434   2  19.67437    70.637
  -3  -1   6 13484.5 284.356   7  19.69310   162.519
   3   1  -6 11016.6 188.862   3  19.67670   139.266
   3   1  -6 13736.3 268.724   6  19.67369   -98.809
  -3  -1   5 1027.61 114.823   2  17.00687    77.402
  -3  -1   5 1295.49 166.720   5  16.96663  -165.662
  -3  -1   5 1565.21 182.753   7  17.02794   166.422
   3   1  -5 1105.00 115.674   3  17.01591   147.533
   3   1  -5 1650.36 187.986   6  17.01329   -97.004
  -3  -1   4 6145.22 204.820   5  14.67795  -174.879
  -3  -1   4 7027.08 199.385   7  14.72914   173.514
   3   1  -4 6160.72 150.427   3  14.72267   158.813
   3   1  -4 6969.75 213.201   6  14.72021   -95.553
  -3  -1   3 38720.9 298.735   7  12.98201  -174.053
   3   1  -3 39476.5 289.735   3  12.98248   172.911
   3   1  -3 39296.6 312.274   6  12.97989   -94.524
   3   1  -2 459229. 923.556   3  12.03015  -173.403
   3   1  -2 482536. 951.531   6  12.02706   -94.023
  -3  -1   1 221243. 641.046   5  11.99893   157.884
   3   1  -1 231935. 669.035   3  12.05019  -165.253
  -3  -1   0 117139. 488.896   5  12.97918   160.381
   3   1   0 125398. 475.568   6  13.03345   -95.796
  -3  -1  -1 139258. 564.999   5  14.73682   172.072
  -3  -1  -1 157570. 727.071   0  14.78020    75.264
   3   1   1 139935. 504.254   6  14.79906   -99.865
   3   1   1 156103. 706.166   7  14.78179   -84.277
  -3  -1  -2 623581. 2021.00   4  17.10723  -176.784
  -3  -1  -2 706358. 1640.28   0  17.08936   101.980
  -3  -1  -2 634409. 1251.50   5  17.03820  -165.735
   3   1   2 689133. 1591.29   7  17.09193  -110.034
  -3  -1  -3 113709. 610.938   5  19.70056  -137.927
   3   1   3 116034. 744.919   7  19.76460  -139.049
  -3  -1  -3 116584. 307.000   6  19.78081  -179.210
  -3  -1  -4 144.790 275.663   0  22.67028   154.775
   3   1   4 86.7531 260.039   7  22.68028  -161.460
   3   1   5 19504.5 467.162   7  25.76593  -175.297
  -3  -1  -5 21396.7 485.292   0  25.75073   169.170
   3   1   6 12379.9 457.057   7  28.97756   176.331
  -3  -1  -6 12596.5 464.464   0  28.95659   178.058
  -3  -1  -7 714.570 376.044   0  32.26154  -176.136
   3   1   7 1058.45 397.513   7  32.28870   171.016
   3   1   8 2026.94 444.071   7  35.68361   167.461
  -3  -1  -8 1303.75 427.170   0  35.64991  -172.101
  -3  -1  -9 566.671 438.524   0  39.11276  -169.144
   3   1   9 689.951 443.769   7  39.15331   164.978
   3   1  10 5706.68 517.826   7  42.69333   163.187
  -3  -1 -10 5962.97 532.440   0  42.64561  -166.878
  -3  -1 -11 229.591 460.911   0  46.24710  -165.076
   3   1  11 250.198 450.213   7  46.30229   161.864
  -3  -1 -12-46.8359 420.522   0  49.91819  -163.598
   3   1  12 41.9734 435.410   7  49.98120   160.871
  -3  -2  16 365.641 296.481   4  52.16402    80.520
   3   2 -16-447.065 451.847   0  51.98499  -145.010
  -3  -2  16 141.590 431.625   7  52.13558   161.871
  -3  -2  15 5297.62 491.238   7  48.44976   161.692
   3   2 -15 5096.85 503.178   0  48.30886  -145.591
  -3  -2  15 4888.52 365.259   4  48.47429    82.158
  -3  -2  14 3518.90 335.263   4  44.86036    83.698
   3   2 -14 3616.58 460.969   0  44.70798  -146.200
  -3  -2  14 2456.24 436.246   7  44.83960   161.588
  -3  -2  13 658.873 412.759   7  41.30416   161.576
  -3  -2  13 627.863 292.338   4  41.32128    85.152
   3   2 -13 583.102 396.645   0  41.18151  -146.856
   3   2 -12 1947.64 395.343   0  37.73095  -147.587
  -3  -2  12 1460.97 390.574   7  37.84491   161.681
  -3  -2  12 1750.62 308.529   4  37.85849    86.525
   3   2 -12 2149.99 272.777   6  37.79508  -110.141
  -3  -2  11 5624.26 418.481   7  34.46642   161.941
  -3  -2  11 6125.99 329.227   4  34.47654    87.823
   3   2 -11 6314.69 302.386   6  34.41987  -107.003
   3   2 -10 8522.66 288.113   6  31.13439  -104.120
   3   2 -10 8995.77 401.738   0  31.08052  -149.451
  -3  -2  10 6743.44 160.774   2  31.16958    40.012
  -3  -2  10 8209.85 312.726   4  31.18431    89.050
  -3  -2  10 7423.63 396.514   7  31.17753   162.413
   3   2  -9 5145.76 182.489   3  27.96611   120.435
  -3  -2   9 5819.75 155.953   2  27.98129    48.965
  -3  -2   9 6441.13 283.949   4  27.99686    90.209
  -3  -2   9 5672.93 334.313   7  27.99334   163.192
   3   2  -9 6345.96 262.034   6  27.95380  -101.480
   3   2  -8 3008.03 154.008   3  24.91432   124.711
  -3  -2   8 3073.28 148.235   2  24.92247    56.831
  -3  -2   8 3392.60 291.289   7  24.93827   164.424
  -3  -2   8 2932.20 253.582   4  24.93869    91.308
   3   2  -8 3384.86 245.130   6  24.90268   -99.079
  -3  -2   7 168800. 583.890   2  22.03221    63.739
  -3  -2   7 221924. 877.385   4  22.04875    92.358
  -3  -2   7 228341. 981.957   7  22.05123   166.352
   3   2  -7 187129. 607.341   3  22.03114   130.482
   3   2  -7 228978. 842.821   6  22.02011   -96.921
   3   2  -6 202.242 94.8537   3  19.37814   138.763
   3   2  -6 4.59871 189.501   6  19.36767   -95.013
  -3  -2   6 346.318 181.927   4  19.38853    93.387
  -3  -2   6 170.997 151.460   5  19.31970  -166.627
  -3  -2   6 160.292 119.517   2  19.37219    69.736
  -3  -2   6 197.145 193.557   7  19.39354   169.363
   3   2  -5 131514. 597.314   6  17.04066   -93.359
  -3  -2   5 129424. 526.631   5  16.99706  -177.631
  -3  -2   5 131232. 519.382   2  17.03798    74.838
   3   2  -4 454910. 1013.92   6  15.17874   -91.947
  -3  -2   4 452042. 966.685   4  15.18286    95.738
  -3  -2   3 396912. 877.935   2  13.94832    82.615
   3   2  -3 397495. 892.621   6  13.96106   -90.725
   3   2  -2 1246.03 110.698   3  13.56518  -155.409
  -3  -2   2 573.497 139.464   0  13.53636    13.032
  -3  -2   2 504.914 120.903   5  13.50933   141.365
  -3  -2   2 1079.83 84.9012   4  13.54729   100.740
   3   2  -2 590.505 128.591   6  13.55737   -89.588
  -3  -2   1 1826.35 177.826   0  14.01751    25.165
  -3  -2   1 1874.59 141.089   5  13.98141   136.452
  -3  -2   1 2004.75 71.5646   4  14.02348   107.279
   3   2  -1 2176.63 133.028   6  14.03659   -88.430
  -3  -2   0 39395.2 419.240   0  15.29914    36.754
  -3  -2   0 35928.9 315.301   5  15.25401   137.375
   3   2   0 40215.2 408.753   7  15.29813   -44.572
   3   2   0 37177.1 270.798   6  15.31770   -87.419
  -3  -2  -1 492898. 1078.80   5  17.15388   145.438
  -3  -2  -1 555803. 1507.13   0  17.20732    50.826
   3   2   1 551114. 1454.99   7  17.20424   -57.897
   3   2   1 497072. 846.547   6  17.22673   -88.002
  -3  -2  -2 60996.3 460.192   5  19.50443   169.026
   3   2   2 67365.8 589.080   7  19.56324   -84.032
  -3  -2  -2 65210.6 610.712   0  19.56550    77.578
   3   2   2 62086.5 309.093   6  19.58688   -96.878
  -3  -2  -3 23924.6 450.035   0  22.23835   130.827
   3   2   3 24893.6 434.768   7  22.23887  -136.739
  -3  -2  -4 113294. 883.369   0  25.13424   167.828
   3   2   4 114064. 871.194   7  25.13882  -173.195
  -3  -2  -5 106864. 925.347   0  28.19407  -177.393
   3   2   5 111397. 921.789   7  28.20359   172.532
   3   2   6 14009.5 498.102   7  31.39545   165.905
  -3  -2  -6 14035.9 500.344   0  31.38039  -170.282
   3   2   7 35337.4 684.942   7  34.69075   162.261
  -3  -2  -7 35249.3 681.662   0  34.66967  -166.162
   3   2   8 22427.4 608.614   7  38.07489   160.038
  -3  -2  -8 24094.3 639.736   0  38.04741  -163.465
  -3  -2  -9 23746.9 673.657   0  41.50514  -161.546
   3   2   9 21653.5 656.878   7  41.53937   158.596
   3   2  10 328.133 426.807   7  45.07984   157.627
  -3  -2 -10 416.138 478.040   0  45.03853  -160.094
   3   2  11 308.905 427.790   7  48.69503   156.964
  -3  -2 -11-3.21476 456.422   0  48.64631  -158.939
   3   3 -16 1432.63 466.090   0  50.74573  -148.615
  -3  -3  16 1735.81 442.107   7  50.90202   163.969
  -3  -3  15 1428.76 428.698   7  47.29560   163.973
  -3  -3  15 1158.43 323.359   4  47.31919    84.651
   3   3 -15 1357.12 461.300   0  47.14911  -149.356
  -3  -3  14 722.160 306.373   4  43.79100    86.130
  -3  -3  14 1254.23 394.023   7  43.77110   164.071
   3   3 -14 1151.44 406.814   0  43.63405  -150.149
   3   3 -13 8105.52 476.881   0  40.20226  -151.019
  -3  -3  13 6438.41 338.614   4  40.34648    87.533
  -3  -3  13 6219.42 451.562   7  40.33014   164.283
   3   3 -13 7405.19 322.799   6  40.26726  -108.668
  -3  -3  12 25317.9 476.511   4  36.99035    88.867
   3   3 -12 25636.3 423.067   6  36.91824  -105.574
  -3  -3  11 235.983 276.269   4  33.73145    90.139
   3   3 -11 992.254 378.937   0  33.61187  -153.131
   3   3 -11-61.2073 248.992   6  33.66646  -102.726
  -3  -3  11 204.859 329.315   7  33.72188   165.180
  -3  -3  10 8105.50 310.053   4  30.58434    91.357
  -3  -3  10 7754.79 364.813   7  30.57798   165.969
   3   3 -10 7844.95 296.878   6  30.52658  -100.109
  -3  -3  10 7655.15 187.186   2  30.56510    46.275
   3   3  -9 13276.7 208.435   3  27.54052   115.608
  -3  -3   9 13726.6 223.852   2  27.55191    53.092
   3   3  -9 16900.2 335.697   6  27.52144   -97.713
  -3  -3   9 16193.9 351.009   4  27.57177    92.532
  -3  -3   9 14568.1 397.034   7  27.56845   167.095
  -3  -3   8 109195. 512.350   5  24.62810  -160.890
  -3  -3   8 109131. 673.049   4  24.72833    93.684
  -3  -3   7 69536.6 516.550   4  22.10585    94.852
   3   3  -7 68477.2 501.221   6  22.07154   -93.556
  -3  -3   7 69256.7 394.184   5  22.01987  -169.148
  -3  -3   7 56510.4 379.477   2  22.08586    64.423
  -3  -3   7 69725.3 589.234   7  22.10783   170.938
   3   3  -7 53630.2 298.468   3  22.08897   128.154
  -3  -3   6 12140.5 209.032   2  19.76108    68.959
  -3  -3   6 14278.0 215.770   5  19.70717   178.018
  -3  -3   6 16095.4 321.101   7  19.78407   174.078
   3   3  -6 12539.0 148.124   3  19.77115   140.282
   3   3  -6 15045.5 283.390   6  19.75468   -91.768
  -3  -3   6 14786.7 261.700   4  19.78016    96.111
   3   3  -5 43679.3 377.092   6  17.84090   -90.121
  -3  -3   5 39274.1 329.263   2  17.83994    72.716
  -3  -3   5 47638.1 449.227   7  17.86199   178.339
  -3  -3   5 41616.9 351.054   4  17.85698    97.617
  -3  -3   5 39175.2 269.330   5  17.79514   160.186
   3   3  -5 43709.0 244.706   3  17.85619   159.752
   3   3  -4 98647.2 503.470   6  16.46298   -88.514
   3   3  -4 95857.9 399.931   3  16.47677  -174.799
  -3  -3   4 97448.6 458.779   4  16.46949    99.689
   3   3  -3 6411.85 153.653   3  15.76835  -152.064
  -3  -3   3 6853.62 185.705   2  15.74563    77.906
   3   3  -3 7020.02 206.891   6  15.75644   -86.753
  -3  -3   3 6901.14 151.100   4  15.75411   103.001
  -3  -3   2 270603. 989.859   0  15.78819     8.755
   3   3  -2 269578. 722.322   6  15.80886   -84.511
   3   3  -1 267088. 687.942   6  16.61322   -81.302
  -3  -3   1 290213. 1077.87   0  16.59311    14.271
  -3  -3   1 253139. 699.403   5  16.54677   115.379
  -3  -3   1 273466. 782.937   2  16.60431    80.765
   3   3  -1 286072. 1028.17   7  16.59518   -21.034
  -3  -3   0 901006. 2006.59   0  18.05133    18.329
  -3  -3   0 773843. 1307.94   5  17.99625   113.393
  -3  -3   0 842818. 1366.97   2  18.06818    81.931
   3   3   0 914840. 1958.47   7  18.04794   -24.489
   3   3   0 791552. 4415.82   6  18.07209   -76.413
   3   3   1 105608. 734.939   7  20.01982   -26.717
  -3  -3  -1 94550.0 483.589   2  20.05039    83.288
   3   3   1 93584.6 376.004   6  20.04783   -68.679
  -3  -3  -1 103308. 760.408   0  20.02536    21.112
   3   3   2 113625. 383.894   6  22.41051   -55.635
  -3  -3  -2 109870. 518.374   2  22.42028    85.057
   3   3   2 127020. 856.512   7  22.38039   -28.071
  -3  -3  -2 126982. 877.128   0  22.38549    22.983
   3   3   3 150337. 990.881   7  25.02760   -28.851
  -3  -3  -3 149600. 1008.21   0  25.03041    24.257
   3   3   4 165190. 1093.11   7  27.88877   150.731
  -3  -3  -4 162807. 1116.88   0  27.88799  -154.846
  -3  -3  -5 692.114 124.895   2  30.97767   -85.405
  -3  -3  -5 478.786 371.825   0  30.90907  -154.186
   3   3   5 1191.29 363.771   7  30.91436   150.544
   3   3   6 10837.4 507.796   7  34.07135   150.506
  -3  -3  -6 11598.9 498.903   0  34.06087  -153.676
   3   3   7 4885.02 490.037   7  37.33808   150.564
  -3  -3  -7 5477.10 476.189   0  37.32189  -153.261
   3   3   8 3764.04 474.339   7  40.70073   150.689
  -3  -3  -8 5200.10 509.037   0  40.67838  -152.907
  -3  -3  -9 4772.12 512.626   0  44.12207  -152.591
   3   3   9 5262.39 526.467   7  44.15096   150.860
   3   3  10 274.958 463.590   7  47.68441   151.064
  -3  -3 -10 88.7322 462.415   0  47.64861  -152.298
  -3  -3 -11 1151.02 465.750   0  51.25668  -152.018
   3   3  11 987.908 472.788   7  51.29976   151.294
   3   4 -16 920.049 462.270   0  49.78709  -151.969
  -3  -4  16 310.938 397.642   7  49.94911   165.861
   3   4 -15 783.396 426.740   0  46.28735  -152.835
  -3  -4  15 330.624 400.729   7  46.43939   166.011
   3   4 -14 1052.57 288.491   6  42.94564  -107.568
  -3  -4  14 1139.13 380.913   7  43.02124   166.265
  -3  -4  14 959.340 295.581   4  43.04036    88.389
   3   4 -14 1430.79 424.315   0  42.87886  -153.768
   3   4 -13 378.931 279.691   6  39.62797  -104.515
  -3  -4  13 301.451 393.001   7  39.69945   166.644
  -3  -4  13 438.565 293.019   4  39.71511    89.750
   3   4 -13 1230.12 417.919   0  39.56654  -154.794
  -3  -4  12 55698.5 625.321   4  36.49506    91.054
   3   4 -12 56108.4 586.045   6  36.41550  -101.704
   3   4 -11 10347.2 339.437   6  33.32227   -99.114
  -3  -4  11 9514.21 351.937   4  33.39414    92.313
  -3  -4  11 9611.25 413.037   7  33.38498   167.892
   3   4 -10 3510.91 276.480   6  30.36936   -96.730
  -3  -4  10 2949.16 326.387   7  30.42716   168.852
  -3  -4  10 3054.48 171.890   2  30.40959    50.479
  -3  -4   9 2408.57 311.189   7  27.63989   170.118
  -3  -4   9 2607.65 180.148   5  27.52483  -164.126
  -3  -4   9 2420.71 170.364   2  27.61927    55.868
  -3  -4   9 2811.62 249.969   4  27.64327    94.763
   3   4  -9 2627.82 263.422   6  27.58759   -94.539
   3   4  -8 127294. 700.961   6  25.02094   -92.522
  -3  -4   8 126988. 716.340   4  25.06786    96.017
  -3  -4   8 126427. 514.749   5  24.96379  -173.632
  -3  -4   8 123905. 853.398   7  25.06693   171.773
  -3  -4   7 4097.19 226.304   4  22.76809    97.375
  -3  -4   7 3631.34 264.092   7  22.76914   173.902
  -3  -4   7 3683.76 137.372   5  22.67726   171.070
  -3  -4   7 4141.54 191.872   2  22.74509    64.695
   3   4  -7 4019.12 236.587   6  22.73055   -90.653
  -3  -4   6 20952.9 271.799   2  20.80385    68.092
  -3  -4   6 21565.4 369.503   7  20.82744   176.563
  -3  -4   6 20845.4 294.349   4  20.82508    98.970
   3   4  -5 270721. 865.018   6  19.32120   -87.087
  -3  -4   5 268398. 845.553   2  19.31995    70.758
  -3  -4   5 261646. 806.357   4  19.33817   101.045
   3   4  -5 260806. 568.802   3  19.33964   175.753
  -3  -4   4 3615.24 127.188   5  18.34922   113.490
  -3  -4   4 3435.45 191.646   2  18.39817    72.651
  -3  -4   4 4010.51 167.835   4  18.41199   104.060
   3   4  -4 3684.55 131.220   3  18.42127  -154.103
   3   4  -3 391808. 952.590   6  18.13179   -82.656
  -3  -4   3 395781. 1292.10   0  18.10802     0.031
  -3  -4   2 70855.9 377.025   5  18.45720   100.990
   3   4  -2 73800.7 422.604   6  18.52775   -79.269
   3   4  -1 90139.9 437.551   6  19.55408   -74.256
  -3  -4   1 98578.3 742.100   0  19.53049     4.011
  -3  -4   1 89255.0 491.626   2  19.54400    73.334
   3   4  -1 96872.2 702.886   7  19.53148    -9.347
   3   4   0 32006.4 266.070   6  21.12255   -66.433
  -3  -4   0 31802.7 318.290   2  21.11641    71.314
  -3  -4  -1 16072.5 424.756   0  23.10121    -1.633
  -3  -4  -1 14985.6 232.414   2  23.12761    66.629
   3   4   1 15590.3 385.136   7  23.09469    -2.716
   3   4   1 14572.9 187.890   6  23.12838   -53.362
  -3  -4  -2 32451.1 312.980   2  25.48067    54.867
   3   4   2 33959.0 229.913   6  25.47516   -28.523
   3   4   2 37547.5 570.123   7  25.43860    10.424
  -3  -4  -2 36159.8 579.564   0  25.44512   -14.310
  -3  -4  -3 7931.86 189.289   2  28.09780    21.791
   3   4   3 8461.94 396.516   7  28.04727    45.848
  -3  -4  -4 20818.7 537.182   0  30.86440  -100.246
   3   4   4 22745.0 532.095   7  30.86266    97.293
   3   4   5 7150.13 424.196   7  33.84325   121.477
  -3  -4  -5 6226.62 459.993   0  33.84098  -123.938
  -3  -4  -6 3381.92 459.567   0  36.95304  -133.464
   3   4   6 3787.77 449.137   7  36.96005   131.484
  -3  -4  -7 6350.16 515.826   0  40.18100  -138.178
   3   4   7 5845.11 484.563   7  40.19334   136.682
   3   4   8 1766.80 471.103   7  43.53010   139.874
  -3  -4  -8 1716.65 493.688   0  43.51192  -140.878
  -3  -4  -9 1915.44 481.496   0  46.93782  -142.571
   3   4   9 1500.21 483.149   7  46.96227   142.070
   3   4  10 97.9409 443.733   7  50.48557   143.708
  -3  -4 -10-150.813 438.926   0  50.45442  -143.691
   3   5 -17 8857.62 579.601   0  52.60458  -154.146
  -3  -5  16 2079.08 421.558   7  49.28833   167.514
   3   5 -16 2532.05 460.713   0  49.12068  -155.042
  -3  -5  15 1622.14 421.382   7  45.89362   167.769
   3   5 -15 1848.55 453.318   0  45.73620  -155.991
  -3  -5  14 2496.70 391.684   7  42.60329   168.126
   3   5 -14 2715.10 320.248   6  42.51987  -103.759
   3   5 -13 20017.1 435.804   6  39.34703  -100.979
  -3  -5  13 16947.3 539.544   7  39.42566   168.602
   3   5 -12 2944.43 308.391   6  36.30016   -98.412
  -3  -5  12 2242.26 333.546   4  36.38564    93.126
  -3  -5  12 2620.32 206.591   2  36.35836    42.970
  -3  -5  12 2973.05 410.526   7  36.37373   169.219
  -3  -5  11 4083.69 316.089   4  33.47547    94.393
  -3  -5  11 4483.37 379.736   7  33.46655   170.002
  -3  -5  11 3759.62 211.620   2  33.44768    48.480
   3   5 -11 3978.75 318.976   6  33.39845   -96.040
   3   5 -10 4931.23 298.778   6  30.66900   -93.845
  -3  -5  10 4775.47 218.079   2  30.70918    53.390
  -3  -5  10 4730.75 353.718   7  30.73104   170.980
  -3  -5  10 4791.82 284.683   4  30.73720    95.661
  -3  -5   9 50749.2 514.774   4  28.20790    96.969
  -3  -5   9 49537.6 431.382   2  28.18008    57.723
  -3  -5   9 50654.8 628.273   7  28.20419   172.184
   3   5  -8 407.148 262.042   6  25.88811   -89.885
  -3  -5   8 189.877 51.3102   3  25.91560   158.945
  -3  -5   8 524.645 88.9842   5  25.82771   159.076
  -3  -5   8 154.126 238.683   4  25.93707    98.379
  -3  -5   8 568.173 274.275   7  25.93541   173.636
  -3  -5   8 211.945 180.745   2  25.91004    61.475
   3   5  -7 4794.05 258.426   6  23.94962   -88.034
  -3  -5   7 2437.72 61.5161   5  23.89078   128.803
  -3  -5   7 4000.62 194.552   2  23.96255    64.622
   3   5  -7 1326.95 41.0825   3  23.97496   117.500
  -3  -5   7 4513.80 293.307   7  23.98780   175.327
  -3  -5   7 3405.52 219.580   4  23.98799    99.997
  -3  -5   6 6670.61 76.8551   5  22.34934   104.781
   3   5  -6 7476.78 79.3709   3  22.43167   155.605
   3   5  -5 155253. 694.012   6  21.34588   -84.134
  -3  -5   5 153967. 683.229   2  21.34277    68.932
   3   5  -4 30380.9 338.168   6  20.82945   -81.719
  -3  -5   4 29817.0 336.333   2  20.82049    69.996
   3   5  -3 10113.1 229.248   6  20.89823   -78.596
  -3  -5   3 9524.61 341.486   0  20.87095    -3.299
  -3  -5   2 30601.1 328.953   2  21.53317    69.605
   3   5  -2 30607.3 306.047   6  21.54685   -74.293
  -3  -5   1 136100. 630.364   2  22.71560    67.828
   3   5  -1 133734. 548.171   6  22.72803   -68.113
   3   5   0 46841.7 590.067   7  24.33407     4.300
  -3  -5   0 39553.3 362.981   2  24.35927    64.417
  -3  -5   0 37378.4 230.812   1  24.28741   165.563
  -3  -5   0 43246.6 612.819   0  24.33806    -7.929
   3   5   0 42128.6 317.047   6  24.36854   -58.936
   3   5   1 1521.77 135.785   6  26.38849   -44.783
  -3  -5  -1 1319.36 157.490   2  26.38380    58.271
  -3  -5  -1 1443.08 343.122   0  26.35549   -14.967
   3   5   2 8702.32 403.590   7  28.67188    24.964
  -3  -5  -2 7785.59 197.435   2  28.71574    47.214
   3   5   2 8108.80 155.335   6  28.71490   -21.866
  -3  -5  -2 8612.62 408.463   0  28.67882   -27.681
  -3  -5  -3 3695.22 397.874   0  31.24802   -48.937
   3   5   3 3876.61 361.344   7  31.24228    46.673
  -3  -5  -3 3249.89 165.622   2  31.29467    28.439
   3   5   4 17611.4 519.342   7  34.01335    74.574
  -3  -5  -4 16992.4 554.104   0  34.01660   -76.364
   3   5   5 263.354 400.148   7  36.95019    98.084
  -3  -5  -5 336.537 433.857   0  36.94996   -99.378
  -3  -5  -6 426.022 434.313   0  40.02308  -113.949
   3   5   6 1120.82 395.875   7  40.02757   113.155
  -3  -5  -7 20948.2 650.583   0  43.21832  -122.753
   3   5   7 19358.8 647.434   7  43.22773   122.464
   3   5   8-363.772 454.967   7  46.53865   128.538
  -3  -5  -8-162.539 441.409   0  46.52378  -128.314
  -3  -5  -9-60.6109 430.417   0  49.93196  -132.022
   3   5   9 249.877 425.945   7  49.95280   132.772
   3   6 -17 1867.28 479.900   0  52.11784  -156.872
  -3  -6  17 768.601 429.707   7  52.30172   168.672
  -3  -6  16 1119.52 426.858   7  48.92824   168.902
   3   6 -16 1224.57 469.092   0  48.75519  -157.809
   3   6 -15-291.923 323.492   6  45.57169  -103.245
   3   6 -15 633.382 464.288   0  45.50432  -158.798
  -3  -6  15-316.385 376.859   7  45.66681   169.215
   3   6 -14 15723.8 426.929   6  42.43534  -100.487
  -3  -6  14 13756.2 529.079   7  42.52509   169.620
   3   6 -13-34.3182 301.883   6  39.43085   -97.938
  -3  -6  13-6.17152 370.185   7  39.51495   170.125
  -3  -6  12 6911.94 447.466   7  36.65342   170.742
  -3  -6  12 6647.31 250.555   2  36.63303    46.827
  -3  -6  11 23423.8 541.996   7  33.96392   171.480
  -3  -6  11 23851.0 358.378   2  33.94061    51.384
   3   6 -10 107552. 736.241   6  31.41367   -91.317
  -3  -6  10 99145.7 894.149   7  31.47771   172.343
   3   6  -9 14234.6 365.173   6  29.17944   -89.366
  -3  -6   9 14393.4 429.812   7  29.23513   173.326
  -3  -6   8 50352.6 617.622   7  27.28619   174.401
   3   6  -8 50286.3 512.684   6  27.23997   -87.474
   3   6  -7 27437.6 397.661   6  25.65371   -85.568
  -3  -6   7 25366.5 353.420   2  25.66359    64.316
   3   6  -6 25164.6 371.430   6  24.48271   -83.535
  -3  -6   6 25632.9 358.870   2  24.48398    66.128
  -3  -6   5 20320.0 335.666   2  23.77748    67.297
   3   6  -5 19398.8 188.700   3  23.80304  -140.636
   3   6  -4 19629.0 308.967   6  23.59558   -78.372
  -3  -6   4 17779.6 309.027   2  23.58385    67.774
   3   6  -3 573.534 195.204   6  23.93002   -74.699
  -3  -6   3 326.550 183.629   2  23.91481    67.496
  -3  -6   3 503.603 312.778   0  23.89777    -6.794
   3   6  -2 26822.0 315.181   6  24.76698   -69.763
  -3  -6   2 26134.1 339.548   2  24.75055    66.352
   3   6  -1 69922.1 442.815   6  26.06109   -62.968
  -3  -6   1 70658.7 499.746   2  26.04552    64.141
   3   6   0 79.6982 149.196   6  27.75307   -53.437
  -3  -6   0 189.831 159.969   2  27.74010    60.491
  -3  -6   0 158.465 347.698   0  27.71618   -15.336
   3   6   0 64.0221 294.453   7  27.71307    12.867
   3   6   1 4067.58 160.725   6  29.78116   -39.828
  -3  -6  -1 3506.00 380.045   0  29.74153   -22.607
  -3  -6  -1 3784.15 179.796   2  29.77214    54.781
   3   6   1 4293.30 351.089   7  29.73570    20.596
  -3  -6  -2 28681.7 608.934   0  32.04609   -33.435
   3   6   2 29316.1 594.896   7  32.03944    31.883
  -3  -6  -3 5621.00 203.359   2  34.63052    34.105
  -3  -6  -3 6024.83 475.786   0  34.58244   -48.447
   3   6   3 6657.26 456.080   7  34.57649    47.361
  -3  -6  -4 2302.04 451.182   0  37.31273   -66.525
   3   6   4 2725.14 424.781   7  37.30875    65.920
  -3  -6  -5-234.268 438.835   0  40.20793   -84.213
   3   6   5-24.1195 410.308   7  40.20691    84.109
   3   6   6 5669.22 457.907   7  43.24916    98.925
  -3  -6  -6 6008.44 505.010   0  43.24640   -98.514
   3   6   7 2485.84 483.025   7  46.41979   109.872
  -3  -6  -7 3466.79 495.462   0  46.41254  -108.934
   3   6   8 108.008 447.452   7  49.70800   117.796
  -3  -6  -8 165.051 460.959   0  49.69567  -116.320
   3   7 -17 409.976 480.714   0  51.92167  -159.315
  -3  -7  17-53.0933 422.574   7  52.11098   169.750
   3   7 -16 4014.15 516.450   0  48.69562  -160.258
  -3  -7  16 3545.91 470.661   7  48.87374   170.007
   3   7 -16 4170.83 368.339   6  48.76704  -102.931
   3   7 -15 9609.27 413.755   6  45.66191  -100.184
  -3  -7  15 8103.49 496.060   7  45.76262   170.334
  -3  -7  14-5.00867 398.043   7  42.78814   170.731
   3   7 -14-0.77485 301.016   6  42.69368   -97.643
   3   7 -13 1960.29 319.672   6  39.87748   -95.281
  -3  -7  13 1992.68 227.805   2  39.94320    45.371
  -3  -7  13 1853.31 393.555   7  39.96529   171.201
   3   7 -12 7861.60 361.664   6  37.23365   -93.077
  -3  -7  12 7077.08 267.324   2  37.28930    49.669
  -3  -7  12 7376.25 438.272   7  37.31427   171.742
   3   7 -11 1969.03 321.981   6  34.78870   -91.004
  -3  -7  11 2640.41 237.541   2  34.83421    53.483
  -3  -7  11 2210.75 358.767   7  34.86142   172.346
   3   7 -10 7267.90 357.852   6  32.57597   -89.030
  -3  -7  10 6159.09 273.736   2  32.61128    56.822
  -3  -7  10 7391.88 412.957   7  32.63990   172.996
   3   7  -9 1716.74 300.302   6  30.63574   -87.112
  -3  -7   9 991.629 329.876   7  30.68987   173.660
  -3  -7   9 1470.39 229.839   2  30.66089    59.682
   3   7  -8 396.735 269.208   6  29.01414   -85.187
  -3  -7   8 49.2493 208.862   2  29.02936    62.048
   3   7  -7 23660.9 396.543   6  27.76014   -83.168
  -3  -7   7 14909.7 325.744   2  27.76593    63.894
  -3  -7   6 25281.7 385.540   2  26.91724    65.193
   3   7  -6 23406.6 174.408   3  26.94275  -152.345
   3   7  -5 2981.02 254.549   6  26.52954   -78.319
  -3  -7   5 2683.58 229.837   2  26.51970    65.911
   3   7  -4 35312.5 408.417   6  26.60719   -75.105
  -3  -7   4 31969.6 396.586   2  26.59200    66.012
   3   7  -3 73254.7 521.662   6  27.14919   -71.010
  -3  -7   3 72942.2 547.709   2  27.13065    65.441
   3   7  -2 14311.4 280.089   6  28.13070   -65.670
  -3  -7   2 13999.4 482.825   0  28.09112   -12.108
  -3  -7   2 13537.3 295.955   2  28.11087    64.111
   3   7  -1 229.694 174.583   6  29.51150   -58.603
  -3  -7   1 125.022 366.481   0  29.47000   -15.457
  -3  -7   1 409.036 118.593   1  29.40398   146.379
  -3  -7   1 367.590 174.270   2  29.49225    61.880
   3   7  -1 257.430 303.025   7  29.47308    13.677
   3   7   0 5430.60 194.904   6  31.24371   -49.153
  -3  -7   0 4365.61 434.926   0  31.19976   -20.361
  -3  -7   0 4542.92 202.545   2  31.22663    58.525
   3   7   0 4503.12 354.824   7  31.19797    19.046
  -3  -7  -1 275.793 401.598   0  33.23194   -27.195
  -3  -7  -1 337.842 168.803   2  33.26519    53.746
   3   7   1 550.658 334.145   7  33.22726    26.347
   3   7   2 68493.3 872.768   7  35.51628    35.954
  -3  -7  -2 64846.3 877.400   0  35.52215   -36.330
  -3  -7  -3 15130.1 587.594   0  38.03239   -47.870
   3   7   3 15481.3 571.390   7  38.02680    47.976
  -3  -7  -4 9247.33 532.165   0  40.73169   -61.217
   3   7   4 9196.66 486.993   7  40.72757    61.818
  -3  -7  -5-269.829 450.186   0  43.59565   -74.915
   3   7   5 364.271 393.631   7  43.59401    76.030
  -3  -7  -6 8969.27 564.816   0  46.60578   -87.345
   3   7   6 9062.92 556.541   7  46.60746    88.993
  -3  -7  -7 113.415 432.805   0  49.74851   -97.620
   3   7   7-78.0686 453.981   7  49.75425    99.817
   3   8 -17 633.537 506.287   0  52.01839  -161.472
  -3  -8  17-232.362 415.861   7  52.21281   170.572
   3   8 -16 374.772 330.632   6  49.01396  -100.036
  -3  -8  16-198.362 423.666   7  49.12559   170.821
   3   8 -15 9201.30 421.786   6  46.07474   -97.493
  -3  -8  15 7194.40 480.162   7  46.17949   171.119
   3   8 -14 3744.35 352.602   6  43.28994   -95.127
  -3  -8  14 3241.17 261.747   2  43.36347    44.026
  -3  -8  13 58.6594 341.932   7  40.76669   171.841
   3   8 -13 315.448 315.065   6  40.67696   -92.913
  -3  -8  13 177.022 219.933   2  40.73989    48.136
   3   8 -12 360.973 307.101   6  38.25810   -90.825
  -3  -8  12 1.67598 370.761   7  38.33942   172.246
  -3  -8  12 174.633 221.944   2  38.31039    51.792
   3   8 -11 12907.6 406.952   6  36.06089   -88.831
  -3  -8  11 11958.2 330.687   2  36.10250    55.011
  -3  -8  11 11711.9 462.505   7  36.13301   172.655
   3   8 -10 3065.06 338.143   6  34.11803   -86.892
  -3  -8  10 3142.01 370.817   7  34.18003   173.036
  -3  -8  10 3085.13 260.686   2  34.14899    57.795
   3   8  -9 26642.7 469.116   6  32.46651   -84.957
  -3  -8   9 25366.2 427.261   2  32.48698    60.140
  -3  -8   8 19692.0 387.293   2  31.15591    62.031
   3   8  -8 18361.4 410.515   6  31.14552   -82.954
   3   8  -7 1688.07 288.161   6  30.19291   -80.790
  -3  -8   7 1367.72 245.676   2  30.19393    63.453
   3   8  -6 0.74835 260.915   6  29.64031   -78.343
  -3  -8   6 129.352 232.029   2  29.63305    64.386
   3   8  -5 18.4271 251.646   6  29.50800   -75.455
  -3  -8   5-307.958 234.372   2  29.49392    64.809
  -3  -8   4 5443.86 418.660   0  29.75721   -11.103
   3   8  -4 5123.89 274.624   6  29.80107   -71.930
   3   8  -3 140170. 715.743   6  30.50837   -67.523
  -3  -8   3 145464. 1115.70   0  30.46336   -12.805
   3   8  -2 31875.0 369.809   6  31.60476   -61.930
  -3  -8   2 33122.7 653.398   0  31.55807   -15.381
   3   8  -1 17621.1 294.763   6  33.05564   -54.766
  -3  -8   1 18511.5 555.595   0  33.00675   -18.992
   3   8  -1 19323.3 514.694   7  33.01145    18.370
   3   8   0 4264.05 206.288   6  34.82213   -45.527
  -3  -8   0 4182.50 218.481   2  34.80062    57.806
   3   8   0 5125.93 392.893   7  34.77045    23.677
  -3  -8   0 4302.02 445.502   0  34.77058   -23.825
   3   8   1 48636.9 772.006   7  36.80771    30.407
  -3  -8  -1 45662.9 786.199   0  36.81091   -30.074
  -3  -8  -2 9649.50 534.911   0  39.09222   -37.886
   3   8   2 9567.89 521.312   7  39.08754    38.707
   3   8   3 1421.38 400.441   7  41.57895    48.556
  -3  -8  -3 1540.39 455.336   0  41.58376   -47.235
   3   8   4 1789.81 432.717   7  44.25624    59.603
  -3  -8  -4 1837.02 461.129   0  44.26001   -57.767
  -3  -8  -5 7373.19 551.756   0  47.10060   -68.750
   3   8   5 8382.91 531.236   7  47.09886    71.120
   3   8   6 50.8759 431.464   7  50.09097    82.219
  -3  -8  -6 52.5879 433.180   0  50.08982   -79.295
   3   9 -17 285.996 347.774   6  52.48336  -100.019
   3   9 -16 966.344 344.699   6  49.56523   -97.464
  -3  -9  16 1149.03 397.075   7  49.68033   171.346
  -3  -9  15 721.476 390.302   7  46.91080   171.579
   3   9 -15 489.991 350.063   6  46.80358   -95.086
   3   9 -14 5436.00 388.685   6  44.21313   -92.857
  -3  -9  14 5029.06 305.610   2  44.28322    46.714
   3   9 -13 3542.58 363.220   6  41.81258   -90.750
  -3  -9  13 2849.30 284.047   2  41.87153    50.261
  -3  -9  13 3256.46 413.219   7  41.90257   172.077
   3   9 -12 8416.31 397.819   6  39.62474   -88.737
  -3  -9  12 7222.69 307.689   2  39.67253    53.398
  -3  -9  12 7300.35 458.082   7  39.70509   172.307
   3   9 -11-103.516 330.291   6  37.67636   -86.780
  -3  -9  11 231.220 238.572   2  37.71303    56.136
  -3  -9  11-317.899 371.165   7  37.74627   172.487
   3   9 -10 3774.69 345.264   6  35.99745   -84.835
  -3  -9  10 3535.04 278.329   2  36.02315    58.478
   3   9  -9 4887.70 342.886   6  34.61980   -82.845
  -3  -9   9 4751.02 300.127   2  34.63485    60.418
   3   9  -8 74157.3 664.481   6  33.57458   -80.734
  -3  -9   8 71754.0 646.531   2  33.57957    61.949
   3   9  -7 1630.37 295.575   6  32.88915   -78.410
  -3  -9   7 2242.07 272.134   2  32.88496    63.063
  -3  -9   6 7518.37 303.960   2  32.57124    63.749
   3   9  -6 7939.57 322.921   6  32.58342   -75.754
   3   9  -5 4655.79 288.119   6  32.66682   -72.621
  -3  -9   5 3823.88 270.611   2  32.64815    63.997
   3   9  -4 55561.8 523.187   6  33.13676   -68.839
  -3  -9   4 53560.9 544.184   2  33.11327    63.792
   3   9  -3 209.236 219.872   6  33.97901   -64.196
  -3  -9   3 225.518 151.477   1  33.85333   132.155
  -3  -9   3 336.628 389.194   0  33.92665   -15.161
  -3  -9   3 145.230 221.450   2  33.95244    63.115
   3   9  -3 320.380 339.513   7  33.94816    14.750
   3   9  -2 1391.25 224.447   6  35.17004   -58.440
   3   9  -2 1530.11 361.509   7  35.12886    18.042
  -3  -9   2 1091.07 227.603   2  35.14210    61.935
  -3  -9   2 1585.84 412.941   0  35.11570   -17.972
   3   9  -1 283.235 202.477   6  36.68045   -51.252
  -3  -9   1-65.0330 215.280   2  36.65269    60.212
  -3  -9   1 359.253 428.093   0  36.62368   -21.631
   3   9  -1 330.971 380.471   7  36.63028    22.185
   3   9   0 22869.2 596.539   7  38.42060    27.292
  -3  -9   0 22126.2 657.106   0  38.41882   -26.248
  -3  -9  -1 2721.54 229.351   2  40.50922    54.984
  -3  -9  -1 2269.35 462.086   0  40.46988   -31.925
   3   9   1 3310.29 420.086   7  40.46844    33.465
  -3  -9  -2 4228.03 493.400   0  42.74813   -38.712
   3   9   2 3983.29 467.397   7  42.74493    40.761
   3   9   3 8007.77 504.089   7  45.22480    49.126
  -3  -9  -3 7093.68 537.283   0  45.22847   -46.556
   3   9   4 20732.8 666.117   7  47.88683    58.337
  -3  -9  -4 20874.6 691.748   0  47.88986   -55.230
  -3  -9  -5 874.167 450.257   0  50.71533   -64.319
   3   9   5 453.560 430.106   7  50.71392    67.985
   3  10 -17 1378.98 365.459   6  53.16040   -97.541
   3  10 -16-107.719 351.858   6  50.41350   -95.141
  -3 -10  16-61.8788 400.333   7  50.53061   171.591
   3  10 -15-408.951 346.902   6  47.83735   -92.890
  -3 -10  15-6.97785 259.487   2  47.91457    45.357
  -3 -10  15 49.8620 377.934   7  47.94555   171.732
   3  10 -14 5087.24 406.244   6  45.44753   -90.762
  -3 -10  14 4242.09 325.345   2  45.51310    48.831
  -3 -10  14 4451.57 439.481   7  45.54630   171.860
   3  10 -13 23149.5 529.410   6  43.26292   -88.727
  -3 -10  13 21756.3 451.737   2  43.31687    51.918
   3  10 -12-51.1215 337.377   6  41.30555   -86.751
  -3 -10  12 431.815 260.569   2  41.34793    54.634
   3  10 -11 6246.71 379.581   6  39.59998   -84.796
  -3 -10  11 5494.76 315.583   2  39.63093    56.985
  -3 -10  10 664.409 269.676   2  38.19206    58.976
   3  10 -10 1062.18 324.440   6  38.17225   -82.812
   3  10  -9-69.8719 309.360   6  37.04823   -80.740
  -3 -10   9 108.955 266.934   2  37.05738    60.606
   3  10  -8 20503.1 454.044   6  36.25135   -78.504
  -3 -10   8 17866.4 416.884   2  36.25058    61.872
   3  10  -7 26925.1 469.028   6  35.80017   -76.014
  -3 -10   7 26082.1 452.474   2  35.79047    62.772
   3  10  -6 7479.42 332.054   6  35.70593   -73.159
  -3 -10   6 6740.24 315.259   2  35.68857    63.305
   3  10  -5 790.931 265.277   6  35.97107   -69.809
  -3 -10   5 347.432 241.088   2  35.94752    63.468
  -3 -10   4 1523.81 243.721   2  36.56068    63.258
   3  10  -4 1653.10 253.030   6  36.58882   -65.811
  -3 -10   4 2140.98 425.891   0  36.53041   -14.838
  -3 -10   3 97.8092 231.394   2  37.51309    62.669
   3  10  -3-160.927 244.342   6  37.54420   -60.983
  -3 -10   3-14.5331 436.374   0  37.48397   -17.111
   3  10  -3-137.249 382.265   7  37.50715    17.879
  -3 -10   2 6126.51 505.422   0  38.75356   -20.011
   3  10  -2 6674.11 446.009   7  38.76870    21.271
   3  10  -2 5607.23 282.159   6  38.81602   -55.106
  -3 -10   2 5075.53 282.576   2  38.78351    61.694
   3  10  -1 24475.7 642.101   7  40.32300    25.363
  -3 -10   1 22138.4 662.412   0  40.31428   -23.604
  -3 -10   0 134.047 216.012   2  42.17690    58.559
  -3 -10   0 597.889 464.666   0  42.13995   -27.955
   3  10   0 422.707 391.067   7  42.14384    30.221
  -3 -10  -1 4203.99 520.922   0  44.20509   -33.116
   3  10   1 3292.01 454.135   7  44.20562    35.898
  -3 -10  -2 2451.19 491.920   0  46.48624   -39.097
   3  10   2 2049.61 445.064   7  46.48477    42.409
   3  10   3 6665.21 500.589   7  48.96059    49.700
  -3 -10  -3 6422.60 543.431   0  48.96284   -45.842
  -3 -10  -4 2217.66 476.982   0  51.61757   -53.198
   3  10   4 2679.25 452.795   7  51.61561    57.621
   3  11 -17 793.809 376.974   6  54.11815   -95.281
   3  11 -16 966.906 363.681   6  51.54815   -93.003
  -3 -11  16 681.904 411.993   7  51.66589   171.576
  -3 -11  15 1090.58 391.379   7  49.26943   171.606
   3  11 -15 1688.10 365.312   6  49.16164   -90.847
  -3 -11  15 1533.41 290.067   2  49.23389    47.463
   3  11 -14 702.698 362.869   6  46.97422   -88.787
  -3 -11  14 766.127 282.846   2  47.03437    50.525
   3  11 -13 20795.3 541.279   6  45.00404   -86.790
  -3 -11  13 17207.0 444.509   2  45.05217    53.237
   3  11 -12 10803.3 443.775   6  43.27131   -84.821
  -3 -11  12 9152.72 372.403   2  43.30757    55.610
   3  11 -11 493.661 340.838   6  41.79752   -82.839
  -3 -11  11 735.917 279.944   2  41.82218    57.653
  -3 -11  10 27.3665 274.511   2  40.61772    59.371
   3  11 -10 457.456 326.293   6  40.60424   -80.791
   3  11  -9 13775.3 426.376   6  39.71153   -78.619
  -3 -11   9 11757.5 395.391   2  39.71445    60.768
   3  11  -8 1058.82 321.713   6  39.13615   -76.248
  -3 -11   8 1394.33 292.942   2  39.12936    61.845
   3  11  -7 446.647 312.524   6  38.88977   -73.592
  -3 -11   7 644.735 270.837   2  38.87436    62.608
   3  11  -6 4088.50 321.432   6  38.97762   -70.551
  -3 -11   6 3253.54 305.767   2  38.95487    63.060
   3  11  -5 7507.17 333.800   6  39.39782   -67.006
  -3 -11   5 6151.96 315.568   2  39.36916    63.206
   3  11  -4 682.603 396.916   7  40.10957    17.808
  -3 -11   4 537.278 251.961   2  40.10857    63.053
   3  11  -4 567.187 262.116   6  40.14162   -62.820
  -3 -11   4 434.476 455.213   0  40.07515   -16.334
   3  11  -3 55.6634 247.427   6  41.19448   -57.833
  -3 -11   3-16.1431 446.194   0  41.12592   -18.706
  -3 -11   3 80.6543 238.184   2  41.15855    62.606
   3  11  -3 242.630 405.118   7  41.15106    20.682
  -3 -11   2-62.5862 448.681   0  42.46664   -21.605
  -3 -11   2 123.801 239.091   2  42.50029    61.874
   3  11  -2-55.9435 394.686   7  42.48397    24.089
   3  11  -1 20353.3 608.449   7  44.08727    28.074
  -3 -11   1 20547.9 668.395   0  44.07624   -25.074
  -3 -11   1 19196.9 396.241   2  44.11264    60.871
  -3 -11   0 1992.55 479.179   0  45.93304   -29.151
   3  11   0 2291.62 450.070   7  45.93922    32.677
   3  11   1-638.485 445.427   7  48.01880    37.923
  -3 -11  -1 298.132 470.383   0  48.01610   -33.857
  -3 -11  -2 1879.72 477.834   0  50.30621   -39.189
   3  11   2 2069.49 447.676   7  50.30669    43.810
   3  12 -16 115.027 367.166   6  52.95625   -90.998
  -3 -12  16 166.025 275.725   2  53.03530    46.124
   3  12 -15-1.58179 353.136   6  50.75996   -88.908
  -3 -12  15 80.9793 267.656   2  50.82642    49.184
  -3 -12  14 3232.38 331.407   2  48.82682    51.908
   3  12 -14 4008.06 400.559   6  48.77282   -86.886
   3  12 -13-280.588 375.017   6  47.01152   -84.900
  -3 -12  13 470.654 298.900   2  47.05321    54.313
   3  12 -12 344.652 356.559   6  45.49384   -82.912
  -3 -12  12 237.969 298.988   2  45.52349    56.411
  -3 -12  11 740.277 301.704   2  44.25581    58.212
   3  12 -11 584.058 341.183   6  44.23783   -80.879
   3  12 -10 15875.0 455.769   6  43.26063   -78.750
  -3 -12  10 14004.4 423.287   2  43.26749    59.722
   3  12  -9 2601.43 336.072   6  42.57714   -76.465
  -3 -12   9 2131.45 308.852   2  42.57362    60.950
   3  12  -8 3525.95 341.471   6  42.19870   -73.954
  -3 -12   8 3369.52 317.466   2  42.18573    61.902
   3  12  -7 5115.08 362.920   6  42.13192   -71.137
  -3 -12   7 4186.36 328.833   2  42.11063    62.587
   3  12  -6 37274.6 551.251   6  42.37801   -67.918
  -3 -12   6 33772.8 536.943   2  42.34968    63.014
   3  12  -5 5167.78 327.349   6  42.93259   -64.193
  -3 -12   5 5014.51 321.737   2  42.89861    63.194
   3  12  -4 517.641 267.660   6  43.78623   -59.834
  -3 -12   4 579.332 270.612   2  43.74802    63.141
   3  12  -4 175.020 393.429   7  43.74755    20.295
  -3 -12   3 492.904 255.120   2  44.88434    62.871
  -3 -12   3 717.262 463.317   0  44.84803   -19.992
   3  12  -3 56.2084 370.269   7  44.87538    23.214
   3  12  -2 7203.18 509.013   7  46.27338    26.586
  -3 -12   2 5845.91 312.674   2  46.29117    62.405
  -3 -12   2 7148.89 554.564   0  46.25364   -22.839
  -3 -12   1 175.392 479.251   0  47.91023   -26.157
  -3 -12   1-16.5499 239.398   2  47.95059    61.773
   3  12  -1 563.830 403.400   7  47.92376    30.440
   3  12   0 588.809 405.201   7  49.80844    34.800
  -3 -12   0 260.713 450.741   0  49.79979   -29.966
  -3 -12  -1 1845.28 469.264   0  51.90506   -34.276
   3  12   1 1767.35 441.848   7  51.91011    39.675
  -3 -13  16 68.8499 290.335   2  54.69648    47.867
  -3 -13  15 2951.68 349.253   2  52.67501    50.619
   3  13 -14 551.192 373.595   6  50.82294   -85.024
  -3 -13  14 586.412 307.546   2  50.87021    53.064
   3  13 -13 553.260 361.179   6  49.26212   -83.025
  -3 -13  13 363.114 292.736   2  49.29690    55.221
   3  13 -12 4116.06 406.884   6  47.94764   -80.996
  -3 -13  12 4195.92 357.876   2  47.97029    57.101
   3  13 -11 16497.8 496.415   6  46.89409   -78.896
  -3 -13  11 15949.9 462.280   2  46.90511    58.715
   3  13 -10 4090.96 370.036   6  46.11460   -76.671
  -3 -13  10 4286.76 344.143   2  46.11463    60.074
  -3 -13   9 582.915 302.625   2  45.60963    61.186
   3  13  -9 656.158 331.311   6  45.61976   -74.266
   3  13  -8 829.723 328.604   6  45.41673   -71.612
  -3 -13   8 937.797 302.359   2  45.39743    62.064
   3  13  -7 6006.42 369.521   6  45.50854   -68.634
[truncated: 663,756 more chars]
