# Supplementary material for: Studies on Silver Ions Releasing Processes and Mechanical Properties of Surface-Modified Titanium Alloy Implants
Source: Int J Mol Sci. 2018 Dec 9;19(12):3962. doi: 10.3390/ijms19123962 (PMC6321524; doi:10.3390/ijms19123962)
Supplement: Supplementary file 1 [file ijms-19-03962-s001.zip › pp11a-2000-sch_shape-13b3.res]

TITL PP11A-2000-SCH_SHAPE in P-1
CELL  0.71073  11.3277  13.0765  13.7547  116.746  100.869   99.819
ZERR     2.00   0.0005   0.0005   0.0005    0.004    0.003    0.003
LATT   1
SFAC  C    H    O    F    AG
UNIT  30   12   26   50   10
MERG   2
SHEL 20 0.8
 
TEMP    20.00
SIZE     0.38   0.51   0.57
ACTA
CONF
 
OMIT    -6   2   3
 
FREE C24 F29 C24 F28 C24 F30
DFIX 1.53 C24 C27 C44 C47
DFIX 1.53 0.005 C23 C24
DFIX 1.35 0.01 C24 F25 C24 F26
DFIX 1.35 C27 F28 C27 F29 C27 F30
DANG 2.2 0.05 C24 F28 C24 F28 C24 F30
DFIX 1.53 C23 C64 C64 C67
DFIX 1.35 C64 F65 C64 F66 C67 F68 C67 F69 C68 F70
DANG 2.2 F68 F69 F68 F70 F69 F70
FMAP   2
PLAN   20
BOND   $H
L.S.  40
WGHT    0.090900    1.298400
FVAR       3.25053
AG1   5    0.000000    0.000000    0.000000    10.50000    0.14490    0.07196 =
         0.05348   -0.00031    0.04034   -0.04803
AG2   5    0.037269   -0.337308   -0.497175    11.00000    0.05936    0.04761 =
         0.05188    0.02103    0.01199    0.01773
AG3   5    0.009528   -0.045966   -0.421734    11.00000    0.08654    0.05305 =
         0.06082    0.03407    0.03464    0.02974
AG4   5   -0.087161   -0.188831   -0.248172    11.00000    0.07754    0.04869 =
         0.05167    0.02265    0.02481    0.00955
AG5   5   -0.193141   -0.502907   -0.465404    11.00000    0.06057    0.04989 =
         0.08144    0.02336    0.01160    0.01940
PART   -1
AG6   5   -0.493537   -0.542297   -0.523004    10.50000    0.04797    0.16795 =
         0.15235    0.06943    0.02810    0.02137
PART    0
O7    3    0.095842   -0.057007   -0.242899    11.00000    0.06103    0.04212 =
         0.04544    0.01782    0.01478    0.01281
O8    3   -0.147622    0.007659   -0.185308    11.00000    0.11571    0.11092 =
         0.12356    0.08626    0.06999    0.05992
O9    3   -0.355029   -0.483398   -0.347370    11.00000    0.12133    0.06789 =
         0.07554    0.01884    0.04160   -0.00585
O11   3   -0.218647   -0.257269   -0.165727    11.00000    0.07861    0.04740 =
         0.04876    0.01420    0.02448   -0.00173
O12   3   -0.149297   -0.111667    0.014259    11.00000    0.11305    0.06092 =
         0.04749    0.01179    0.02788   -0.01868
C13   1   -0.217278   -0.208590   -0.066200    11.00000    0.08387    0.04615 =
         0.05052    0.01258    0.02891   -0.00665
C14   1   -0.315883   -0.277318   -0.035400    11.00000    0.12998    0.06213 =
         0.05838    0.01230    0.03952   -0.01732
F15   4   -0.424009   -0.348377   -0.129384    11.00000    0.09067    0.13395 =
         0.10929    0.06476    0.02161   -0.01328
F16   4   -0.364084   -0.202296    0.041691    11.00000    0.21736    0.10677 =
         0.18130    0.04762    0.15333    0.02918
C17   1   -0.268133   -0.354133    0.001790    11.00000    0.15532    0.12240 =
         0.14089    0.08574    0.03919    0.00347
F18   4   -0.364850   -0.407820    0.026810    11.00000    0.25806    0.15075 =
         0.18160    0.11109    0.09429   -0.01760
F19   4   -0.235139   -0.426493   -0.076239    11.00000    0.26077    0.13340 =
         0.23087    0.12537    0.13992    0.09031
F20   4   -0.181746   -0.284610    0.096402    11.00000    0.17227    0.25626 =
         0.16413    0.15715   -0.03434   -0.04944
O21   3   -0.345334   -0.674083   -0.585179    11.00000    0.05498    0.06525 =
         0.08359    0.01587    0.01516    0.01581
O22   3    0.213472   -0.220564   -0.352481    11.00000    0.07339    0.05389 =
         0.04863    0.01036    0.00976    0.01661
C23   1    0.320221   -0.234141   -0.354662    11.00000    0.05786    0.05131 =
         0.05803    0.00989    0.00767    0.00129
PART 1 10.5
C24   1    0.431999   -0.120269   -0.296360    10.50000    0.09141    0.08592 =
         0.05538   -0.01088    0.02276   -0.03472
F25   4    0.539378   -0.129201   -0.325392    10.50000    0.23356    0.35475 =
         0.09997   -0.03424    0.09020   -0.18451
F26   4    0.416468   -0.030482   -0.316941    10.50000    0.16601    0.11130 =
         0.23051    0.12606   -0.08436   -0.07720
C27   1    0.487072   -0.073561   -0.168651    10.50000    0.08997    0.16161 =
         0.08567   -0.05467    0.03513   -0.05925
F28   4    0.380932   -0.063791   -0.138766    10.50000    0.09045    0.12264 =
         0.08263    0.03756    0.02768   -0.01210
F29   4    0.513828   -0.171810   -0.174129    10.50000    0.13859    0.13492 =
         0.18453    0.11173   -0.02080    0.01992
F30   4    0.589109    0.018671   -0.124306    10.50000    0.08776    0.14274 =
         0.10170    0.02261   -0.01257   -0.05838
PART 2 10.5
C64   1    0.425639   -0.134502   -0.246015    10.50000    0.07733    0.09234 =
         0.06051   -0.00461    0.01853    0.00259
F65   4    0.410449   -0.060975   -0.147037    10.50000    0.13864    0.32078 =
         0.22903   -0.05477    0.10175   -0.11900
F66   4    0.533342   -0.165113   -0.229019    10.50000    0.09974    0.17311 =
         0.25070    0.09597   -0.09265   -0.01643
C67   1    0.470332   -0.036842   -0.271778    10.50000    0.09463    0.13775 =
         0.08654    0.00005    0.02807   -0.05329
F68   4    0.511978   -0.096391   -0.359296    10.50000    0.19682    0.19617 =
         0.10025    0.00966    0.08536   -0.07067
F69   4    0.372823    0.003933   -0.284407    10.50000    0.18444    0.10270 =
         0.32979    0.11421    0.13258    0.06519
F70   4    0.565083    0.051462   -0.182271    10.50000    0.16455    0.10336 =
         0.13699    0.00722    0.03412   -0.07532
PART 0
O31   3    0.097396   -0.501706   -0.348518    11.00000    0.06151    0.05088 =
         0.06872    0.02197    0.00636    0.01443
O32   3   -0.023502   -0.380639   -0.313119    11.00000    0.05825    0.04625 =
         0.06451    0.01545    0.01015    0.00975
C33   1    0.069625   -0.412245   -0.289677    11.00000    0.06266    0.04054 =
         0.04361    0.01984    0.00720    0.00195
C34   1    0.166640   -0.326706   -0.170131    11.00000    0.09095    0.05814 =
         0.05780    0.02247   -0.00518    0.00914
F35   4    0.291503   -0.325198   -0.177725    11.00000    0.06704    0.13629 =
         0.09133    0.03985    0.00618   -0.01102
F36   4    0.161839   -0.214195   -0.131641    11.00000    0.13110    0.04900 =
         0.07343    0.01690   -0.00640    0.00557
C37   1    0.163341   -0.361120   -0.085766    11.00000    0.19030    0.08708 =
         0.06532    0.03789   -0.01623    0.00299
F38   4    0.176206   -0.465351   -0.114278    11.00000    0.24834    0.11539 =
         0.11225    0.07811   -0.00443    0.03270
F39   4    0.250166   -0.284316    0.013384    11.00000    0.16792    0.15328 =
         0.06356    0.04660   -0.02804   -0.00996
F40   4    0.044937   -0.357994   -0.074897    11.00000    0.11170    0.25538 =
         0.10407    0.06672    0.04930    0.01476
O41   3    0.081063   -0.171021   -0.552439    11.00000    0.09612    0.05793 =
         0.06874    0.03770    0.04548    0.03924
O42   3   -0.065517    0.101366   -0.326163    11.00000    0.08582    0.05808 =
         0.06004    0.03589    0.03442    0.03194
C43   1   -0.090337    0.170687   -0.360062    11.00000    0.06268    0.04708 =
         0.05734    0.02816    0.02397    0.01675
C44   1   -0.143424    0.267232   -0.281864    11.00000    0.09180    0.07098 =
         0.07162    0.04428    0.03963    0.02932
F45   4   -0.115043    0.367586   -0.291501    11.00000    0.23280    0.06843 =
         0.19269    0.07323    0.15630    0.06822
F46   4   -0.092694    0.304057   -0.171887    11.00000    0.11963    0.13658 =
         0.06002    0.01724    0.02393    0.05644
C47   1   -0.280614    0.225797   -0.309789    11.00000    0.08651    0.12004 =
         0.10215    0.05994    0.03766    0.05271
F48   4   -0.323694    0.311943   -0.242633    11.00000    0.13985    0.15134 =
         0.15071    0.07500    0.09385    0.09828
F49   4   -0.310443    0.136193   -0.295077    11.00000    0.10756    0.11414 =
         0.32140    0.09567    0.11907    0.03291
F50   4   -0.332228    0.191683   -0.413578    11.00000    0.14596    0.35926 =
         0.09653    0.04790    0.00934    0.15688
O51   3   -0.137553   -0.240096   -0.453478    11.00000    0.05177    0.05627 =
         0.05818    0.02822    0.01272    0.01567
O52   3   -0.308779   -0.384951   -0.508244    11.00000    0.06040    0.10412 =
         0.18547    0.11051    0.03297    0.02756
C53   1   -0.249723   -0.296963   -0.505738    11.00000    0.05106    0.05316 =
         0.06914    0.03706    0.01717    0.01488
C54   1   -0.327751   -0.245116   -0.565057    11.00000    0.06212    0.08919 =
         0.10151    0.05680    0.00678    0.00716
F55   4   -0.285640   -0.122505   -0.509878    11.00000    0.13763    0.06845 =
         0.17873    0.05199   -0.01538    0.03341
F56   4   -0.450342   -0.270017   -0.566453    11.00000    0.06690    0.14761 =
         0.13514    0.08324    0.03862    0.05116
C57   1   -0.327918   -0.284404   -0.681247    11.00000    0.09811    0.20289 =
         0.12219    0.11596    0.01664    0.01255
F58   4   -0.381368   -0.403375   -0.737151    11.00000    0.21316    0.13689 =
         0.11684   -0.00728    0.02985   -0.02393
F59   4   -0.215031   -0.273123   -0.688812    11.00000    0.09219    0.33076 =
         0.12839    0.13687    0.04679    0.03166
F60   4   -0.393442   -0.234524   -0.728649    11.00000    0.15763    0.21996 =
         0.15081    0.14716    0.00144    0.04413
HKLF    4
 
REM  PP11A-2000-SCH_SHAPE in P-1
REM R1 =  0.0474 for    5339 Fo > 4sig(Fo)  and  0.0627 for all    6960 data
REM    592 parameters refined using     20 restraints
 
END  
     
WGHT      0.0875      1.4864 

REM Highest difference peak  0.973,  deepest hole -0.846,  1-sigma level  0.132
Q1    1  -0.1663 -0.1759 -0.2483  11.00000  0.05    0.97
Q2    1  -0.0539  0.0199  0.0078  11.00000  0.05    0.88
Q3    1   0.1144 -0.3445 -0.4936  11.00000  0.05    0.83
Q4    1  -0.2626 -0.5180 -0.5053  11.00000  0.05    0.82
Q5    1  -0.0773 -0.0425 -0.4412  11.00000  0.05    0.74
Q6    1  -0.3049 -0.3144 -0.6300  11.00000  0.05    0.72
Q7    1  -0.0411 -0.2188 -0.2964  11.00000  0.05    0.68
Q8    1   0.0257 -0.3810 -0.4755  11.00000  0.05    0.64
Q9    1  -0.2054 -0.5394 -0.4311  11.00000  0.05    0.64
Q10   1  -0.1258 -0.5230 -0.4937  11.00000  0.05    0.64
Q11   1  -0.0612 -0.3225 -0.5110  11.00000  0.05    0.63
Q12   1  -0.2765 -0.4844 -0.4430  11.00000  0.05    0.62
Q13   1  -0.0420 -0.0794 -0.4866  11.00000  0.05    0.62
Q14   1  -0.2475  0.2969 -0.3694  11.00000  0.05    0.61
Q15   1  -0.1786  0.2307 -0.1829  11.00000  0.05    0.61
Q16   1  -0.0428 -0.3155 -0.4890  11.00000  0.05    0.61
Q17   1   0.2654 -0.3572 -0.1204  11.00000  0.05    0.59
Q18   1   0.3220 -0.2575 -0.0206  11.00000  0.05    0.59
Q19   1   0.1067 -0.0667 -0.4183  11.00000  0.05    0.58
Q20   1  -0.4062 -0.1770 -0.5620  11.00000  0.05    0.57
